# Supplementary material for: Georeferenced data employed in the spatial analysis of neighborhood diversity and creative class share in Chicago
Source: Data Brief. 2015 Jul 16;4:602–5. doi: 10.1016/j.dib.2015.07.008 (PMC4543088; doi:10.1016/j.dib.2015.07.008)
Supplement: Supplementary file 1 — Supplementary data [file mmc1.xlsx]

## Sheet: data
Census Tract Information									Creative Class Occupation Variables					Diversity Variables								Control Variables
OBJECTID	STATEFP	COUNTYFP	TRACTCE	GEOID	TRACT ID	LAT	LONG	POP	% CREATIVE CTOT	% CREATIVE CORE	%CES	% ELT	% ADE	RACIAL DIV	RACIAL DIV NEIGHBOR	LANG DIV	LANG DIV NEIGHBOR	% GAY HOUSEHOLDS	% GAY HOUSEHOLDS NEIGHBOR	INCOME DIV	INCOME DIV NEIGHBOR	PROX METRA M	PROX CTA M	PROX RAIL M	LN PROX RAIL	OPEN SPACE (% AS DECIMAL)	SQRT OPEN SPACE	PROX UNI M	SQRT PROX UNI	MED HOME VALUE	SQRT MED HOME VALUE	PROX TOP SCHOOLS M	SQRT PROX TOP SCHOOLS	PROX 3RD PLACES M	LN PROX 3RD PLACES	POP DENSITY P/KM2	LN POP DENSITY
1	17	97	864408	17097864408	Census Tract 8644.08	42.2039	-88.0909	5953	44.966	16.6152	6.57813	8.64731	1.38975	0.344179	0.222858	0.335913	0.273189	3.32837	0.469341	0.730645	0.549137	6609.11	29482.3	6609.11	8.7962	0.370923	0.609035	9488.65	97.4097	282300	531.319	653.718	25.5679	1901.55	7.55042	550.663	6.31112
2	17	97	861803	17097861803	Census Tract 8618.03	42.4026	-87.855	7008	17.3266	3.84043	2.26258	1.57785	0	0.602193	0.60938	0.514003	0.482346	0.823384	0.199156	0.723123	0.673406	5172.8	39032	5172.8	8.55117	0.473957	0.688446	9378.74	96.8439	138800	372.559	15393.9	124.072	1598.65	7.37691	1769.64	7.47853
3	17	97	861507	17097861507	Census Tract 8615.07	42.3923	-87.8945	3117	29.9598	11.126	6.23324	4.89276	0	0.596033	0.595388	0.402239	0.464433	0.636364	0.346442	0.813526	0.728237	6513.69	39239.4	6513.69	8.78166	0.47552	0.68958	9518.06	97.5605	224100	473.392	13280.6	115.242	2429.51	7.79544	399.843	5.99107
4	17	97	861508	17097861508	Census Tract 8615.08	42.3797	-87.9226	4052	36.622	16.193	4.50402	7.61394	4.07507	0.589218	0.488439	0.356123	0.392034	0.720721	0.234253	0.628037	0.739922	8077.92	39063.1	8077.92	8.99689	0.441768	0.664656	7320.55	85.5602	214800	463.465	11110.5	105.406	2403.54	7.7847	911.005	6.81455
5	17	97	861014	17097861014	Census Tract 8610.14	42.3939	-88.0369	3769	34.2748	12.5419	5.0742	5.0742	2.39349	0.312458	0.402588	0.263882	0.341512	0	0.172544	0.613075	0.692612	2539.65	45667.6	2539.65	7.83978	0.609323	0.780591	5255.35	72.4938	184500	429.535	5813.31	76.2451	3553.72	8.17575	517.974	6.24993
6	17	97	861009	17097861009	Census Tract 8610.09	42.4096	-88.0132	5063	54.3971	20.8914	7.91882	9.90848	3.06407	0.283736	0.392833	0.239382	0.345695	0.681431	0.239599	0.752859	0.686574	5093.59	45879.2	5093.59	8.53574	0.38883	0.623562	6297.54	79.357	222100	471.275	5341.82	73.0878	4750.64	8.46603	837.894	6.73089
7	17	97	861303	17097861303	Census Tract 8613.03	42.3756	-88.1	5069	10.5603	4.00862	0.905172	2.11207	0.991379	0.536277	0.510577	0.466895	0.480208	0	0.725973	0.72171	0.672427	2389.74	47008.4	2389.74	7.77894	0.324948	0.570043	8281.64	91.0035	119100	345.109	8257.51	90.8708	1276.12	7.15158	3825.19	8.24936
8	17	97	864106	17097864106	Census Tract 8641.06	42.2878	-88.0115	4026	38.9498	20.3196	6.71233	11.5068	2.10046	0.374767	0.405497	0.420507	0.446298	0	0.357438	0.742373	0.655587	2608.58	34991.5	2608.58	7.86656	0.387622	0.622593	2143.51	46.298	261400	511.273	3863.44	62.1566	1886.95	7.54272	815.524	6.70383
9	17	97	864101	17097864101	Census Tract 8641.01	42.2909	-88.0767	11004	56.3936	19.4317	8.56665	7.83535	3.02967	0.462866	0.349062	0.442745	0.33903	1.44638	0.354627	0.580556	0.60498	5476.89	37553.9	5476.89	8.60829	0.28679	0.535528	6119.62	78.228	290600	539.073	9252.24	96.1885	3722.75	8.22222	170.104	5.13641
10	17	97	864411	17097864411	Census Tract 8644.11	42.1717	-88.1062	4928	59.7484	16.3073	8.44564	5.52561	2.33603	0.132955	0.289456	0.174997	0.350528	0	1.16151	0.627862	0.700616	2988.46	27291.4	2988.46	8.00251	0.553755	0.744147	10900.6	104.406	494500	703.207	3308.62	57.5206	1904.69	7.55208	507.174	6.22885
11	17	97	864601	17097864601	Census Tract 8646.01	42.2201	-87.8697	3863	60.3738	6.79128	2.05607	3.30218	1.43302	0.211983	0.20285	0.266933	0.253643	0.628931	0.404866	0.462373	0.48979	560.052	22025.6	560.052	6.32803	0.631848	0.794889	3195.5	56.5288	975000	987.421	3269.83	57.1825	2908.2	7.97529	357.346	5.8787
12	17	97	865300	17097865300	Census Tract 8653	42.2096	-87.8285	3324	55.4705	21.663	6.67396	9.02626	5.9628	0.259256	0.304142	0.329723	0.367926	0.801282	0.507484	0.834139	0.545093	1062.78	18958.2	1062.78	6.96864	0.480352	0.693075	4264.03	65.2996	513600	716.659	2810.12	53.0106	1541.86	7.34074	991.536	6.89926
13	17	97	865200	17097865200	Census Tract 8652	42.2068	-87.8124	5565	33.7702	7.97995	1.81187	5.28142	0.886662	0.557554	0.257881	0.58314	0.330394	0.840778	0.62448	0.451677	0.630619	526.572	17933.5	526.572	6.26639	0.506502	0.711689	4810.45	69.3574	369800	608.112	1680.2	40.9902	581.637	6.36585	2651.08	7.88272
14	17	97	861509	17097861509	Census Tract 8615.09	42.3635	-87.9261	3578	46.2073	12.5072	5.03764	7.4696	0	0.419236	0.535924	0.247858	0.476726	0	0.339555	0.743475	0.62155	8095.11	37651.9	8095.11	8.99902	0.436581	0.660743	6513.72	80.7076	316000	562.139	9308.9	96.4826	2789.44	7.9336	574.195	6.35297
15	17	97	861506	17097861506	Census Tract 8615.06	42.4017	-87.9185	5309	43.8151	14.2113	6.84503	7.36623	0	0.621573	0.504285	0.440073	0.349001	0.499773	0.471897	0.709335	0.786335	8742.37	41050.5	8742.37	9.07594	0.625453	0.790856	8854.52	94.0984	218300	467.226	12473.1	111.683	3481.16	8.15512	741.426	6.60858
16	17	97	864518	17097864518	Census Tract 8645.18	42.1771	-87.9715	5244	57.6445	21.5435	10.8266	8.19312	2.52378	0.318524	0.367247	0.448596	0.466334	0	0.318197	0.618407	0.634863	2668.53	22753.3	2668.53	7.88928	0.249911	0.499911	4656.33	68.2373	347800	589.746	216.353	14.709	1664.72	7.41741	1664.2	7.4171
17	17	97	861007	17097861007	Census Tract 8610.07	42.4351	-88.0348	4411	48.804	18.3382	10.0294	7.30172	1.00713	0.287403	0.292105	0.32018	0.20504	0.447761	0.900436	0.798206	0.756018	4143.61	49220.3	4143.61	8.32932	0.424288	0.651374	9432	97.1185	270000	519.615	2210.96	47.0209	5205.3	8.55743	463.247	6.13826
18	17	97	861010	17097861010	Census Tract 8610.10	42.4039	-88.1139	5603	33.0309	12.9897	8	4.49484	0.494845	0.405121	0.343214	0.400083	0.315097	0	0.844247	0.636609	0.675145	3230.87	50358.5	3230.87	8.08051	0.549776	0.741469	10657	103.233	222800	472.017	6298.05	79.3603	2883.99	7.96693	506.234	6.227
19	17	97	864412	17097864412	Census Tract 8644.12	42.1652	-88.0789	4294	50.7755	20.3467	9.58029	8.4854	2.28102	0.174522	0.296774	0.413943	0.358357	0.934579	0.392458	0.803387	0.541235	4605.02	25354.2	4605.02	8.4349	0.49563	0.70401	9813.55	99.0633	390200	624.66	4345	65.9166	1776.46	7.48238	756.661	6.62892
20	17	97	864410	17097864410	Census Tract 8644.10	42.183	-88.0662	5061	63.251	26.5757	15.8865	8.25654	2.43273	0.203739	0.294335	0.298745	0.383484	0	1.1446	0.51884	0.5639	6387.23	26434.6	6387.23	8.76206	0.352732	0.593913	9840.38	99.1987	389800	624.34	2733.4	52.2819	2068.26	7.63446	1228.73	7.11374
21	17	97	864403	17097864403	Census Tract 8644.03	42.1751	-88.032	5242	60.1595	10.7473	7.64064	1.80521	1.30143	0.302016	0.395873	0.340213	0.47963	0.124224	1.00567	0.377246	0.670215	6810.05	24307.6	6810.05	8.82615	0.699353	0.836273	8652.14	93.0169	695300	833.846	4910.39	70.0742	2892.17	7.96976	235.802	5.46299
22	17	97	864402	17097864402	Census Tract 8644.02	42.2193	-88.0313	7038	59.0377	20.112	10.5143	6.61914	2.97862	0.289075	0.389364	0.346574	0.432055	0.490597	0.631393	0.468867	0.620083	5503.76	28769.8	5503.76	8.61319	0.475805	0.689786	5153.09	71.785	443800	666.183	1706.51	41.3099	3067.3	8.02855	318.798	5.76456
23	17	97	865700	17097865700	Census Tract 8657	42.167	-87.7948	6176	62.9256	15.3386	1.49645	9.27797	4.56416	0.110077	0.185488	0.239835	0.288543	0	0.369138	0.693701	0.506881	975.907	13518.7	975.907	6.88337	0.345768	0.588021	9465.47	97.2907	516000	718.331	3043.27	55.1658	1755.98	7.47078	1120.61	7.02163
24	17	97	865400	17097865400	Census Tract 8654	42.1892	-87.8152	4147	47.1866	18.9536	7.35439	7.84798	3.75123	0.210422	0.260526	0.413408	0.32999	0.388673	0.466545	0.601964	0.541127	1532.29	16491.2	1532.29	7.33452	0.331131	0.575439	6651.02	81.5538	386200	621.45	1219.47	34.9209	1173.79	7.06799	1042.99	6.94985
25	17	97	864520	17097864520	Census Tract 8645.20	42.1718	-87.9498	5271	55.8384	21.1899	12.6949	5.85428	2.64079	0.479739	0.413941	0.571487	0.529962	0.488334	0.0561572	0.774668	0.611973	802.368	21790.2	802.368	6.68757	0.124352	0.352635	4247.26	65.171	379900	616.36	2054.25	45.3238	1758.08	7.47198	1154.38	7.05132
26	17	97	864516	17097864516	Census Tract 8645.16	42.162	-87.9758	4628	60.9008	18.7326	8.64886	6.53647	3.54723	0.304117	0.338494	0.37082	0.463885	0.461627	0.554993	0.407031	0.678831	2951.36	21244.4	2951.36	7.99002	0.240603	0.490513	6190.22	78.678	332700	576.802	1869.24	43.2347	1273.96	7.14989	1495.76	7.31039
27	17	97	864519	17097864519	Census Tract 8645.19	42.1643	-87.9597	5165	65.3749	26.9105	13.9804	10.431	2.4991	0.322154	0.392649	0.473274	0.504464	0	0.505782	0.615639	0.650143	1604.73	21148.6	1604.73	7.38071	0.140766	0.375188	5317.99	72.9246	316000	562.139	1929.51	43.9262	1372.54	7.22442	2049.09	7.62515
28	17	97	860904	17097860904	Census Tract 8609.04	42.3636	-88.1853	5794	31.2581	9.64798	4.95437	4.04172	0.65189	0.262664	0.261838	0.121544	0.261496	0	0.872536	0.744313	0.642134	3383.44	48732	3383.44	8.12665	0.687558	0.829191	14979.9	122.393	196600	443.396	13662	116.885	2446.04	7.80223	316.531	5.75742
29	17	97	860906	17097860906	Census Tract 8609.06	42.3487	-88.1449	8547	46.2799	17.1391	9.47741	6.48804	1.17361	0.430897	0.389419	0.329188	0.349433	2.49743	0.424311	0.465036	0.705462	2543.3	45729.7	2543.3	7.84122	0.528885	0.727245	11621.9	107.805	214200	462.817	12678.4	112.599	3454.88	8.14754	483.731	6.18153
30	17	97	864307	17097864307	Census Tract 8643.07	42.1737	-88.1763	1876	58.7224	13.6364	7.98526	5.65111	0	0.194429	0.22069	0.330867	0.237106	0	0.744473	0.625866	0.684607	4321.47	31368.4	4321.47	8.37135	0.718965	0.847918	13786.5	117.416	650300	806.412	3130.35	55.9495	2797.86	7.93661	112.206	4.72034
31	17	97	865502	17097865502	Census Tract 8655.02	42.1849	-87.7909	2516	48.3729	10.3782	0.439754	5.365	4.57344	0.240956	0.184935	0.258904	0.272617	0.315789	0.42416	0.339855	0.646635	584.464	14921.9	584.464	6.3707	0.534712	0.73124	7733.06	87.9378	673100	820.427	1347.05	36.7021	1147.05	7.04495	1147.96	7.04574
32	17	97	864306	17097864306	Census Tract 8643.06	42.2016	-88.1517	2319	76.8411	17.6357	6.10465	8.04264	3.48837	0.151247	0.199366	0.141438	0.247509	1.26422	0.689734	0.824252	0.625129	5569	32236.9	5569	8.62497	0.751155	0.866692	13596.6	116.604	588800	767.333	5069.74	71.2021	3394.85	8.13002	189.514	5.24446
33	17	97	866200	17097866200	Census Tract 8662	42.2379	-87.9096	5527	61.5739	11.6889	4.0497	4.18776	3.45145	0.194846	0.302842	0.287418	0.350545	0.847857	0.155691	0	0	3295.99	25654.2	3295.99	8.10046	0.685781	0.828119	1402.07	37.4442	678600	823.772	2888.38	53.7437	2751.1	7.91976	165.797	5.11076
34	17	97	866100	17097866100	Census Tract 8661	42.3824	-87.852	3843	10.7293	2.9453	1.3324	0.911641	0.701262	0.628043	0.631584	0.480963	0.519092	0	0.369579	0.303677	0.700456	3123.45	36838.1	3123.45	8.04669	0.266965	0.516687	7124.01	84.4038	121000	347.851	13129.5	114.584	1160.41	7.05653	2247.99	7.71779
35	17	97	864521	17097864521	Census Tract 8645.21	42.19	-87.9337	2189	64.6393	28.0057	19.9434	5.37482	2.68741	0.394056	0.357714	0.418233	0.450128	0	0.306934	0.378889	0.599087	2009.52	22531.7	2009.52	7.60565	0.319761	0.565474	2002.07	44.7445	406600	637.652	946.963	30.7728	1210.85	7.09908	459.757	6.1307
36	17	97	864602	17097864602	Census Tract 8646.02	42.2274	-87.8436	3892	71.9298	20.1429	10.5263	7.27745	2.33918	0.238637	0.254928	0.265196	0.298491	0	0.679347	0.455565	0.6128	2165.19	21294.4	2165.19	7.68026	0.646415	0.803999	2516.85	50.1682	820400	905.759	4132.8	64.2869	2560.02	7.84777	649.495	6.4762
37	17	97	864407	17097864407	Census Tract 8644.07	42.2274	-88.0903	5875	58.169	17.5	9.3662	6.37324	1.76056	0.230863	0.316338	0.187235	0.350626	0	1.03772	0.713427	0.591474	8799.02	31700.2	8799.02	9.0824	0.408015	0.638761	7779.77	88.203	564700	751.465	2649.26	51.4709	3884.95	8.26487	377.948	5.93476
38	17	97	864303	17097864303	Census Tract 8643.03	42.2239	-88.1787	4635	47.1222	14.4928	6.66667	5.7971	2.02899	0.159193	0.251526	0.214834	0.294724	0	0.538631	0.705721	0.640245	4423.27	35569.7	4423.27	8.39463	0.721737	0.849551	14586.9	120.776	509900	714.073	5171.37	71.9122	3534.39	8.1703	320.049	5.76847
39	17	97	866000	17097866000	Census Tract 8660	42.4545	-87.9437	6662	42.8273	16.2243	6.47182	7.00865	2.74381	0.430335	0.465643	0.35269	0.341942	0.530504	0.348355	0.87743	0.769819	10346.3	47221.8	10346.3	9.24438	0.660058	0.81244	12285.7	110.841	285400	534.228	9575.31	97.8535	4542.1	8.42115	76.3676	4.33556
40	17	97	861610	17097861610	Census Tract 8616.10	42.3588	-87.9806	3558	54.023	13.41	7.79055	5.0447	0.574713	0.438295	0.383479	0.403532	0.305547	0	0.0461538	0.349755	0.656971	5075.65	39742	5075.65	8.53221	0.37945	0.615995	2019.66	44.9407	296900	544.885	8325.62	91.2449	1709.08	7.44371	1059.97	6.966
41	17	97	864514	17097864514	Census Tract 8645.14	42.2053	-87.9486	2711	62.6676	21.7361	11.0797	7.55116	3.10515	0.504318	0.394994	0.571793	0.482228	0	0.522753	0.582054	0.552131	999.929	24616	999.929	6.90768	0.318695	0.564531	1280.44	35.7832	433200	658.179	752.542	27.4325	1794.48	7.49247	761.908	6.63583
42	17	97	864512	17097864512	Census Tract 8645.12	42.208	-87.9759	4559	56.4974	20.654	10.4131	8.69191	1.54905	0.390535	0.441954	0.480539	0.529622	0	0.396639	0.465213	0.602887	1236.55	26180	1236.55	7.12008	0.472962	0.687723	3496.11	59.1279	597400	772.917	1357	36.8375	2216.82	7.70383	698.498	6.54893
43	17	97	864517	17097864517	Census Tract 8645.17	42.1904	-87.975	4033	63.7812	21.402	10.1965	9.18747	2.01806	0.303967	0.426312	0.397014	0.528675	0	0.274557	0.728328	0.615112	1817.14	24257.8	1817.14	7.50502	0.412137	0.641979	3953.67	62.8782	543200	737.021	775.999	27.8568	1789.69	7.4898	1085.41	6.98971
44	17	97	864308	17097864308	Census Tract 8643.08	42.1722	-88.1369	4194	58.8368	17.109	6.6629	7.22755	3.21852	0.220003	0.291489	0.235165	0.314303	0.765306	0.9177	0.498288	0.724171	2178.92	28969.7	2178.92	7.68658	0.596035	0.772033	11866.2	108.932	505400	710.915	1960.85	44.2815	2105.1	7.65212	405.891	6.00608
45	17	97	860104	17097860104	Census Tract 8601.04	42.4706	-87.8198	3513	25.7842	11.6688	6.83814	3.45044	1.38018	0.257836	0.535261	0.112273	0.290615	1.76651	0.571358	0.753358	0.714075	1368.79	45412.2	1368.79	7.22168	0.655439	0.809592	14334.1	119.725	180100	424.382	19916.4	141.126	1353.25	7.21026	282.94	5.64524
46	17	97	860301	17097860301	Census Tract 8603.01	42.4553	-87.8498	3360	27.2662	7.19424	2.73381	4.46043	0	0.689177	0.601794	0.404109	0.324935	0	0.789068	0.751988	0.697028	2679.84	44425.6	2679.84	7.89351	0.366589	0.605466	14361	119.838	127500	357.071	17275.8	131.437	1839.89	7.51746	2095.73	7.64766
47	17	97	863004	17097863004	Census Tract 8630.04	42.3047	-87.8643	0	0	0	0	0	0	0	0	0	0	0	0	0	0	0	0	0	0	0	0	0	0	0	0	0	0	0	0	0	0
0						42.3003	-87.8538	0	0	0	0	0	0	0	0	0	0	0	0	0	0	0	0	0	0	0	0	0	0	0	0	0	0	0	0	0	0
48	17	97	863005	17097863005	Census Tract 8630.05	42.3042	-87.8489	0	0	0	0	0	0	0	0	0	0	0	0	0	0	0	0	0	0	0	0	0	0	0	0	0	0	0	0	0	0
49	17	97	863003	17097863003	Census Tract 8630.03	42.3142	-87.8377	0	0	0	0	0	0	0	0	0	0	0	0	0	0	0	0	0	0	0	0	0	0	0	0	0	0	0	0	0	0
50	17	97	861107	17097861107	Census Tract 8611.07	42.3636	-88.054	4088	49.5168	16.567	7.08698	7.45513	2.02485	0.329844	0.433382	0.212173	0.433355	0.461894	0.245704	0.724246	0.707326	526.436	43847.5	526.436	6.26613	0.318269	0.564153	4273.64	65.3731	264300	514.101	8892.32	94.2991	2011.38	7.60658	1154.96	7.05182
51	17	97	864510	17097864510	Census Tract 8645.10	42.2345	-87.9826	4522	44.7864	19.4786	11.9841	6.37219	1.12237	0.595604	0.453122	0.686747	0.531941	1.80033	0.0486854	0.538656	0.556313	2562.21	28902.6	2562.21	7.84863	0.224188	0.473485	889.449	29.8236	173700	416.773	2894.8	53.8033	2160.29	7.678	2320.9	7.74971
52	17	97	863903	17097863903	Census Tract 8639.03	42.276	-87.9665	4689	52.2287	18.5502	10.3557	5.85322	2.34129	0.164477	0.304642	0.178182	0.329407	1.47754	0	0.358204	0.79248	1872.12	31739.7	1872.12	7.53483	0.352945	0.594092	2068.32	45.4788	400100	632.535	983.524	31.3612	1175.42	7.06938	1440.04	7.27243
53	17	97	864505	17097864505	Census Tract 8645.05	42.1673	-87.916	6752	53.1539	17.9995	7.60095	7.89126	2.50726	0.429056	0.390437	0.54047	0.496731	0.505415	0.069762	0.755238	0.615075	2080.27	19680.5	2080.27	7.64025	0.617139	0.785582	4757.43	68.9742	280100	529.245	3786.5	61.5345	2342.1	7.7588	517.86	6.2497
54	17	97	864522	17097864522	Census Tract 8645.22	42.1889	-87.9011	4595	62.7768	16.3745	9.50184	2.85978	4.01291	0.14779	0.310644	0.249058	0.353099	0	0.270654	0.418262	0.531401	4010.45	20730.2	4010.45	8.29666	0.657358	0.810776	3417.38	58.4584	589200	767.594	2613.21	51.1196	2534.99	7.83795	698.514	6.54895
55	17	97	860200	17097860200	Census Tract 8602	42.4516	-87.8203	3457	25.2463	10.7143	5.60345	3.87931	1.23153	0.426566	0.544511	0.225617	0.301639	0.677966	0.703342	0.727387	0.698727	297.4	43380.9	297.4	5.69508	0.541249	0.735696	14678.5	121.155	161800	402.244	19671.2	140.254	773.73	6.65122	846.203	6.74076
56	17	97	860101	17097860101	Census Tract 8601.01	42.4685	-87.869	8870	29.3512	8.57075	3.25592	5.05147	0.263347	0.681605	0.446413	0.363879	0.271904	1.56658	0.459403	0.64487	0.79594	4611.92	46308.5	4611.92	8.4364	0.415263	0.644409	12340.8	111.089	197800	444.747	15887.7	126.046	2925.41	7.98119	647.305	6.47282
57	17	97	861304	17097861304	Census Tract 8613.04	42.3684	-88.1002	3673	7.58075	3.82334	1.12063	1.18655	1.51615	0.50797	0.532957	0.447962	0.513292	1.36842	0.264405	0.593737	0.701485	1621.82	46266.5	1621.82	7.3913	0.299368	0.547145	8097.76	89.9875	147400	383.927	9001.47	94.8761	1339.57	7.2001	2744.63	7.9174
58	17	97	861108	17097861108	Census Tract 8611.08	42.3513	-88.0498	6399	39.0231	15.4953	7.70692	6.89281	0.895522	0.251873	0.428339	0.262289	0.365669	0.71599	0.32593	0.881889	0.648536	931.943	42530.5	931.943	6.83727	0.29553	0.543627	3781.74	61.4959	230600	480.208	10182.7	100.909	1290.69	7.16293	1669.32	7.42017
59	17	97	861611	17097861611	Census Tract 8616.11	42.3703	-87.9835	4271	56.71	19.5671	15.2814	2.51082	1.77489	0.455771	0.428334	0.32164	0.409197	0.230769	0	0.881756	0.493962	5640.7	40910.9	5640.7	8.63776	0.363817	0.603173	2532.54	50.3243	377100	614.085	9628.34	98.1241	1601.64	7.37878	839.717	6.73307
60	17	97	864903	17097864903	Census Tract 8649.03	42.1596	-87.8565	4873	64.1199	24.0608	7.76699	10.2153	6.07851	0.13961	0.272278	0.261618	0.318098	0	0.0918468	0.766182	0.577451	1086.71	15953.6	1086.71	6.99091	0.158673	0.398337	6934.98	83.2766	482700	694.766	427.219	20.6693	1229.67	7.1145	1711.37	7.44505
61	17	97	863500	17097863500	Census Tract 8635	42.2555	-87.8644	4130	66.6667	22.5017	4.4724	6.00978	12.0196	0.152944	0.197538	0.209384	0.238468	1.17647	0.460346	0.4212	0.589225	2069.1	24826.5	2069.1	7.63487	0.626164	0.791305	2817.6	53.081	726000	852.056	2272.53	47.6711	2062.52	7.63168	314.541	5.75111
62	17	97	863202	17097863202	Census Tract 8632.02	42.2853	-87.8663	5197	60.9016	22.2131	5.86066	12.377	3.97541	0.355756	0.341344	0.300231	0.273383	0	0.523941	0.494695	0.563734	1733.04	27668.7	1733.04	7.45763	0.43857	0.662246	2008.12	44.812	458000	676.757	3182.39	56.4127	2300.21	7.74075	557.589	6.32362
63	17	97	863201	17097863201	Census Tract 8632.01	42.3196	-87.8721	3640	20.5221	5.58376	3.33575	2.24801	0	0.679224	0.531065	0.476119	0.411078	0	0.291809	0.426117	0.55901	2444.79	31208.7	2444.79	7.80171	0.30221	0.549736	2039.51	45.1609	140600	374.967	6678.38	81.7214	2042.17	7.62177	991.332	6.89905
64	17	97	861404	17097861404	Census Tract 8614.04	42.3562	-88.0761	6026	19.9302	4.99127	3.35079	1.29145	0.34904	0.550526	0.45338	0.573158	0.406693	0.512528	0.533589	0.697268	0.723359	1482.81	44258.9	1482.81	7.30169	0.337099	0.580603	5945.21	77.1052	147300	383.797	9795.36	98.9715	1200.56	7.09054	2294.7	7.73836
65	17	97	861402	17097861402	Census Tract 8614.02	42.3415	-88.0925	8559	34.214	14.9494	6.47292	5.83443	2.64201	0.547191	0.413714	0.482028	0.380198	0.655226	0.671211	0.783542	0.664003	1458.71	43248.2	1458.71	7.28531	0.348042	0.589951	7410.52	86.0844	169400	411.582	11664.1	108	1541.84	7.34073	571.228	6.34779
66	17	97	861013	17097861013	Census Tract 8610.13	42.4074	-88.053	3008	45.1766	15.7609	5.50272	9.375	0.883152	0.293972	0.30015	0.137834	0.24262	0	0.927688	0.728217	0.698902	2440.08	47672.2	2440.08	7.79979	0.554537	0.744672	7237.72	85.0748	215000	463.681	4044.73	63.5982	3290.7	8.09886	635.192	6.45393
67	17	97	861609	17097861609	Census Tract 8616.09	42.3814	-87.9855	4609	45.865	16.2447	12.5316	2.78481	0.92827	0.583818	0.370571	0.549722	0.323952	0	0.152033	0.565336	0.693944	5873.25	42001.3	5873.25	8.67816	0.371847	0.609792	3471.38	58.9184	267800	517.494	9191.77	95.8737	1483.04	7.30185	1413.09	7.25353
68	17	97	860302	17097860302	Census Tract 8603.02	42.4542	-87.8396	3097	23.204	9.66144	4.70685	4.5417	0.412882	0.692999	0.550022	0.356357	0.306833	0.612245	0.488896	0.648464	0.734236	1837.87	44070	1837.87	7.51636	0.346621	0.588745	14877.8	121.974	130400	361.109	18105.3	134.556	1211.92	7.09996	1870.11	7.53375
69	17	97	864904	17097864904	Census Tract 8649.04	42.1606	-87.8373	2598	59.6376	18.6161	7.33114	8.89621	2.3888	0.292115	0.193607	0.31429	0.24149	0	0.0918468	0.431285	0.63251	1041.02	15248.5	1041.02	6.94796	0.232644	0.482332	8111.44	90.0635	449000	670.075	1187.28	34.457	830.708	6.72228	1117.35	7.01871
70	17	97	860103	17097860103	Census Tract 8601.03	42.486	-87.8352	3470	38.4113	14.5267	7.29053	6.36562	0.870511	0.185959	0.469721	0.103113	0.238076	0	1.66655	0.797667	0.699114	1603.32	47380.3	1603.32	7.37983	0.50302	0.709239	12210.3	110.5	214700	463.357	19013.2	137.888	1941.09	7.571	749.839	6.61986
71	17	97	863902	17097863902	Census Tract 8639.02	42.2463	-87.9603	5314	50.2451	23.5644	12.9902	7.52801	3.04622	0.475879	0.332292	0.570517	0.385974	0	0.169571	0.564035	0.71773	3438.37	28764.8	3438.37	8.14275	0.252469	0.502463	1434.05	37.8689	185100	430.232	2299.61	47.9543	1223.1	7.10914	1554.3	7.34878
72	17	97	864305	17097864305	Census Tract 8643.05	42.2251	-88.1382	3774	58.253	13.84	3.74362	5.50199	4.59444	0.113943	0.306709	0.253553	0.305098	0.734463	1.00972	0.474096	0.647676	7326.11	33615.6	7326.11	8.8992	0.669722	0.818366	11413.5	106.834	371500	609.508	5118.91	71.5465	3757.75	8.23158	420.174	6.04067
73	17	97	864002	17097864002	Census Tract 8640.02	42.2513	-87.9936	6092	18.7207	8.43938	4.88948	2.10985	1.44005	0.539071	0.434936	0.534751	0.520524	0	0.340539	0.562452	0.653796	1743.22	30913	1743.22	7.46349	0.211611	0.460012	1855.55	43.0761	187300	432.782	4072.43	63.8156	1752.36	7.46872	1321.4	7.18645
74	17	97	861403	17097861403	Census Tract 8614.03	42.359	-88.0943	2523	9.23508	3.63806	1.86567	1.77239	0	0.554224	0.525889	0.533746	0.499162	0	0.669135	0.664902	0.699618	495.933	45120.4	495.933	6.20644	0.299012	0.54682	7467.59	86.4152	118300	343.948	9823.34	99.1128	745.214	6.61367	1276.64	7.15199
75	17	97	861301	17097861301	Census Tract 8613.01	42.3782	-88.1098	4837	19.1602	10.7623	4.15817	6.19649	0.407664	0.494579	0.480348	0.490706	0.418518	0.809498	0.502342	0.731707	0.650988	1887.03	47561.7	1887.03	7.54276	0.429901	0.655669	9139.76	95.6021	117800	343.22	8371.48	91.4958	1055.28	6.96156	1496.46	7.31086
76	17	97	861202	17097861202	Census Tract 8612.02	42.3792	-88.056	4323	25.4188	8.26112	3.52398	3.75506	0.982091	0.451631	0.405382	0.509998	0.33183	0	0.0923788	0.787781	0.652348	979.994	45369.6	979.994	6.88755	0.355077	0.595883	5152.72	71.7825	181300	425.793	7155.02	84.5873	2139.28	7.66822	798.08	6.68221
77	17	97	865802	17097865802	Census Tract 8658.02	42.1615	-87.8213	3072	70.0377	18.2642	10.4151	5.43396	2.41509	0.138205	0.232118	0.126994	0.333462	0	0.13777	0.779726	0.47446	1964.11	14589.4	1964.11	7.58279	0.328644	0.573274	9199.01	95.9115	639100	799.437	2512.82	50.128	1279.15	7.15395	1187.89	7.07993
78	17	97	864901	17097864901	Census Tract 8649.01	42.1766	-87.8447	4064	64.7744	15.2353	5.43426	6.93838	2.86269	0.152272	0.214887	0.11963	0.270531	0	0	0.537912	0.569965	1037.42	17106.6	1037.42	6.94449	0.35323	0.594331	8006.55	89.4793	550900	742.226	104.493	10.2222	1574.6	7.36176	1314.4	7.18114
79	17	97	864802	17097864802	Census Tract 8648.02	42.1711	-87.8771	2791	65.0456	20.5167	5.54711	8.58663	6.38298	0.298325	0.298786	0.277795	0.422741	0	0.0842358	0.494531	0.676303	2270.68	17963.6	2270.68	7.72783	0.47076	0.686119	6210.35	78.8058	635500	797.183	2377.22	48.7568	1603.96	7.38023	418.113	6.03575
80	17	97	864001	17097864001	Census Tract 8640.01	42.2743	-87.9902	6657	29.7609	12.3019	4.83481	7.27908	0.18802	0.466695	0.358947	0.604767	0.381612	0	0.286864	0.80179	0.660258	1046.19	32733.7	1046.19	6.95291	0.41306	0.642698	167.263	12.933	215600	464.327	2392.46	48.9128	1067.11	6.97271	1037.03	6.94412
81	17	97	863801	17097863801	Census Tract 8638.01	42.2624	-87.9372	4503	60.0565	21.9972	11.4461	5.74658	4.80452	0.20331	0.302966	0.224669	0.349793	0	0.298536	0.867598	0.636325	3559.44	29164.3	3559.44	8.17736	0.585732	0.765331	4000.36	63.2484	364300	603.573	3369.72	58.0493	1797.2	7.49399	505.695	6.22593
82	17	97	865801	17097865801	Census Tract 8658.01	42.1663	-87.8113	3308	51.3826	17.3633	3.08682	10.8682	3.40836	0.141741	0.190664	0.320438	0.295871	0	0.187951	0.25226	0.657937	2219.71	14365.2	2219.71	7.70513	0.351595	0.592955	9211.63	95.9773	374100	611.637	2924.97	54.083	1589.93	7.37145	958.223	6.86508
83	17	97	864515	17097864515	Census Tract 8645.15	42.1739	-87.9956	2198	71.1169	25.6545	16.0558	6.80628	2.79232	0.426256	0.371616	0.519076	0.452244	0.641026	0.412133	0.64865	0.57035	4247.28	23010.2	4247.28	8.35403	0.554111	0.744386	6374.21	79.8386	326500	571.402	1952.77	44.1902	2354.43	7.76405	324.904	5.78353
84	17	97	861106	17097861106	Census Tract 8611.06	42.3582	-88.0199	8036	52.3279	14.1011	7.48496	5.36868	1.24749	0.383698	0.388313	0.319373	0.337378	0	0.339929	0.477853	0.672289	2523.66	41725.9	2523.66	7.83347	0.342642	0.585356	1414.73	37.6129	233600	483.322	9335.83	96.6221	1510.58	7.32025	487.442	6.18917
85	17	97	861607	17097861607	Census Tract 8616.07	42.3398	-87.9934	4408	41.7669	20.3978	10.1758	7.16929	3.05273	0.467326	0.349206	0.315992	0.320677	0	0.388166	0.680214	0.526749	2758.54	38759.7	2758.54	7.92246	0.440276	0.663533	1733.63	41.6368	210900	459.238	6558.01	80.9816	2325.12	7.75153	810.769	6.69798
86	17	97	861105	17097861105	Census Tract 8611.05	42.3365	-88.0431	4176	44.9438	18.7122	8.68626	7.56266	2.46327	0.330436	0.411407	0.241612	0.376609	0	0.7044	0.559772	0.68096	327.157	40874.8	327.157	5.79044	0.257941	0.507879	3723.33	61.0191	270100	519.711	8640.86	92.9562	1024.69	6.93215	1105.17	7.00775
87	17	97	864801	17097864801	Census Tract 8648.01	42.1894	-87.866	5446	55.0598	16.0558	5.05976	8.56574	2.43028	0.236937	0.203479	0.24158	0.255172	0	0.184599	0.496946	0.527999	2706.31	19185.3	2706.31	7.90334	0.560648	0.748764	5953.66	77.16	541800	736.071	1214.55	34.8503	1838.81	7.51688	749.504	6.61941
88	17	97	864700	17097864700	Census Tract 8647	42.1924	-87.8388	2788	65.614	16.1404	3.78947	8	4.35088	0.190888	0.209063	0.264637	0.266466	0	0.202098	0.585449	0.53913	2626.58	18036.3	2626.58	7.87344	0.47417	0.6886	6206.03	78.7784	724500	851.176	1261.75	35.5211	2150.61	7.67351	482.007	6.17796
89	17	97	862700	17097862700	Census Tract 8627	42.3469	-87.8407	4154	10.9801	5.7072	1.79901	0.992556	2.91563	0.582548	0.588831	0.385759	0.416031	0	0.205761	0.632964	0.645314	1852.76	32828	1852.76	7.52443	0.266894	0.516618	3071.06	55.4171	139200	373.095	9146.49	95.6373	1540.97	7.34016	4434.56	8.39718
90	17	97	862502	17097862502	Census Tract 8625.02	42.3412	-87.8504	2474	7.19424	1.43885	1.43885	0	0	0.613043	0.618463	0.488424	0.433001	0	0.243932	0.582939	0.595218	1755.56	32565.9	1755.56	7.47054	0.232786	0.482479	2781.33	52.7383	124400	352.704	8563.87	92.5412	1885.18	7.54178	1966.13	7.58382
91	17	97	862501	17097862501	Census Tract 8625.01	42.3537	-87.8507	3484	6.39752	2.29814	0	0	2.29814	0.528786	0.612661	0.269744	0.457334	1.02881	0.159084	0.643672	0.654318	2029.99	33844.8	2029.99	7.61579	0.160165	0.400206	4036.7	63.535	130300	360.971	9943.27	99.716	1336.04	7.19747	2946.3	7.98831
92	17	97	864409	17097864409	Census Tract 8644.09	42.1902	-88.0853	4444	40.7828	14.5202	10.564	3.28283	0.673401	0.361884	0.213849	0.480778	0.3059	0.845254	1.06574	0.439355	0.670183	5671.83	27952	5671.83	8.64327	0.284943	0.5338	10352.3	101.746	299300	547.083	1561.81	39.5197	1397.37	7.24235	1332.47	7.19479
93	17	97	864513	17097864513	Census Tract 8645.13	42.226	-87.9544	5306	64.6496	27.7265	14.735	9.60684	3.38462	0.315182	0.414795	0.448946	0.479491	0	0.378312	0.603227	0.596668	1445.91	26681.5	1445.91	7.27649	0.253748	0.503734	2436.65	49.3624	366300	605.227	490.307	22.1429	1531.29	7.33387	668.466	6.50499
94	17	97	861604	17097861604	Census Tract 8616.04	42.4001	-87.9759	5845	45.131	15.4643	8.2174	5.49984	1.74701	0.480237	0.412398	0.435274	0.330905	0	0.21474	0.855216	0.674146	7544.41	43273.4	7544.41	8.92856	0.436794	0.660904	5685.29	75.4008	285800	534.603	8384.04	91.5644	2176.24	7.68535	389.371	5.96453
95	17	97	861012	17097861012	Census Tract 8610.12	42.4293	-88.095	5451	34.495	12.5889	5.72546	4.72973	2.13371	0.157276	0.299071	0.0885304	0.24569	3.49176	0.255079	0.709597	0.735811	1834.97	51750.5	1834.97	7.51478	0.609465	0.780682	11286.6	106.238	254600	504.579	3339.21	57.7859	3365.65	8.12138	303.436	5.71517
96	17	97	862402	17097862402	Census Tract 8624.02	42.3574	-87.8408	3558	7.52475	2.90429	0	1.71617	1.18812	0.535962	0.603395	0.347762	0.432913	0	0.338907	0.666632	0.653264	1119.86	33921.3	1119.86	7.02096	0.180701	0.425089	4226.48	65.0114	115700	340.147	10318.4	101.58	907.842	6.81107	4464.87	8.404
97	17	97	862200	17097862200	Census Tract 8622	42.3717	-87.8235	4151	30.8449	12.1528	3.29861	3.06713	5.78704	0.66291	0.589225	0.490813	0.463318	1.00464	0	0.686726	0.691307	1287.16	34930	1287.16	7.16019	0.411142	0.641203	5817.33	76.2714	180200	424.5	11983.2	109.468	1440.77	7.27293	928.761	6.83385
98	17	97	862100	17097862100	Census Tract 8621	42.3771	-87.8412	4843	19.7669	6.94756	3.76513	1.97221	1.21022	0.662881	0.614847	0.541438	0.484278	0	0.200927	0.684938	0.602873	2127.23	35971.5	2127.23	7.66258	0.222625	0.471831	6393.93	79.9621	129200	359.444	12500.1	111.804	1032.06	6.93931	3463.12	8.14993
99	17	97	862000	17097862000	Census Tract 8620	42.3685	-87.8535	6129	14.3857	3.81026	0.466563	2.91602	0.427683	0.632767	0.600096	0.503339	0.454318	0	0.332411	0.665604	0.627202	2277.4	35454.7	2277.4	7.73079	0.146522	0.382782	5669.44	75.2957	138400	372.022	11607.9	107.74	523.241	6.26004	3708.45	8.21837
100	17	97	862401	17097862401	Census Tract 8624.01	42.3657	-87.8405	3451	8.73016	3.57143	1.98413	1.5873	0	0.546085	0.62363	0.448325	0.470838	0	0.251159	0.59923	0.675975	1176.47	34766.3	1176.47	7.07027	0.143253	0.378488	5130.44	71.6271	120200	346.699	11234.6	105.993	868.452	6.76671	4011.23	8.29685
101	17	97	862603	17097862603	Census Tract 8626.03	42.3649	-87.8704	6894	18.328	6.67203	2.81351	2.8403	1.01822	0.648898	0.615762	0.562436	0.483896	0	0.610387	0.702377	0.654499	3528.15	35641.5	3528.15	8.16853	0.181624	0.426174	5884.82	76.7126	155000	393.7	11433.6	106.928	939.863	6.84573	2358.18	7.76565
102	17	97	863904	17097863904	Census Tract 8639.04	42.2603	-87.9643	5999	61.8113	22.1074	14.3595	5.54408	2.20386	0.409053	0.369886	0.434085	0.422577	0	0.295508	0.837642	0.630816	2846.71	30206.6	2846.71	7.95392	0.271442	0.521001	2359.35	48.5732	496700	704.769	2718.59	52.1401	1743.48	7.46364	1218.39	7.10529
103	17	97	864108	17097864108	Census Tract 8641.08	42.2576	-88.011	5827	34.9508	11.9444	6.48117	3.97014	1.49304	0.471661	0.408042	0.548895	0.462881	0.530504	0.0817662	0.758954	0.664926	1490.82	32253.7	1490.82	7.30708	0.254104	0.504087	853.343	29.212	228300	477.807	4520.76	67.2366	894.709	6.7965	1796.68	7.4937
104	17	97	863604	17097863604	Census Tract 8636.04	42.2878	-87.9706	2926	52.8114	14.5907	9.18149	2.20641	3.20285	0.22834	0.275111	0.174004	0.319597	0	0.295508	0.742612	0.671984	1223.37	33026	1223.37	7.10936	0.406168	0.637313	2201.56	46.9208	471700	686.804	585.977	24.207	1330.78	7.19352	811.075	6.69836
105	17	97	860903	17097860903	Census Tract 8609.03	42.4022	-88.1649	6056	26.3041	8.25009	5.36441	1.8128	1.07288	0.237882	0.219235	0.33992	0.181826	1.60847	0.0734656	0.6663	0.664409	1477.62	51802.3	1477.62	7.29819	0.675336	0.821788	14322.4	119.676	170000	412.311	9837.92	99.1863	1200.04	7.09011	479.721	6.1732
106	17	97	861008	17097861008	Census Tract 8610.08	42.4205	-88.0347	5207	38.7234	13.7718	5.45455	7.50484	0.812379	0.271884	0.294392	0.178746	0.24032	0.698925	0.282298	0.618903	0.723089	3687.47	47902	3687.47	8.2127	0.526327	0.725484	7881.92	88.7802	218500	467.44	3254.2	57.0456	4734.15	8.46256	1168.82	7.06375
107	17	97	861804	17097861804	Census Tract 8618.04	42.3848	-87.8603	3567	15.2005	9.12031	4.46313	3.10479	1.55239	0.634299	0.610412	0.518114	0.510522	0.877193	0.335071	0.644442	0.621902	3778.89	37336.7	3778.89	8.23719	0.31294	0.55941	7558.24	86.9381	136800	369.865	13462.9	116.03	1332.35	7.1947	2751.76	7.92
108	17	97	864107	17097864107	Census Tract 8641.07	42.255	-88.0382	5092	42.6055	13.3945	6.12844	5.87156	1.3945	0.396481	0.368566	0.489299	0.387891	0	0.411247	0.741437	0.656136	3587.7	32682	3587.7	8.18527	0.557593	0.746721	2520.62	50.2058	271300	520.865	4796.12	69.2541	2039.09	7.62026	482.966	6.17995
109	17	97	862902	17097862902	Census Tract 8629.02	42.3305	-87.8491	2457	13.2812	8.48214	6.25	2.23214	0	0.688075	0.626471	0.547345	0.459776	0	0.152592	0.268279	0.620869	1010.81	31434.8	1010.81	6.91851	0.211824	0.460243	1787.07	42.2737	116800	341.76	7366.78	85.8299	2068.81	7.63473	2715.72	7.90681
110	17	97	862800	17097862800	Census Tract 8628	42.3335	-87.8727	2409	24.9726	10.9529	2.73823	8.21468	0	0.634039	0.589039	0.450981	0.460909	0.434783	0.2624	0.746332	0.50078	2986.09	32594.1	2986.09	8.00172	0.348184	0.590072	3512.24	59.2641	140600	374.967	8133.15	90.184	1795.94	7.49329	731.082	6.59453
111	17	97	864203	17097864203	Census Tract 8642.03	42.2992	-88.1807	4331	28.4385	11.246	5.90615	4.97573	0.364078	0.310613	0.291248	0.360673	0.266378	0	0.907826	0.703214	0.67719	8780.89	42388.3	8780.89	9.08033	0.350032	0.591635	14487.9	120.366	229400	478.957	9998.57	99.9928	3104.84	8.04072	225.087	5.41649
112	17	97	861702	17097861702	Census Tract 8617.02	42.3891	-87.8359	4256	26.4065	7.80537	3.59858	3.59858	0.608211	0.604432	0.614949	0.49795	0.494431	0	0.365604	0.759128	0.628999	3226.84	37082.6	3226.84	8.07926	0.458893	0.677416	7696.16	87.7278	165200	406.448	13838.4	117.637	1476.51	7.29744	1685.21	7.42965
113	17	97	861701	17097861701	Census Tract 8617.01	42.4008	-87.8218	2107	29.7683	8.11052	3.47594	3.0303	1.60428	0.518719	0.611545	0.444937	0.444639	0	0.452526	0.74653	0.744427	4487.1	37966.3	4487.1	8.40896	0.768422	0.876597	9036.98	95.063	181200	425.676	15205.3	123.31	1982.96	7.59234	225.784	5.41958
114	17	97	860806	17097860806	Census Tract 8608.06	42.4859	-88.113	5054	40.5372	19.1736	9.6281	7.7686	1.77686	0.218348	0.181547	0.206002	0.174847	0	0.267559	0.802232	0.700597	1807.12	57576.6	1807.12	7.49949	0.528956	0.727294	17242.6	131.311	231900	481.56	6460.64	80.3781	1226.69	7.11208	882.896	6.78321
115	17	97	860810	17097860810	Census Tract 8608.10	42.481	-88.0487	7416	41.2365	13.1935	5.24427	6.67955	1.26967	0.227268	0.321369	0.147578	0.263916	0	0.176835	0.683979	0.842922	3571.95	54079.3	3571.95	8.18087	0.484261	0.695888	13694.3	117.023	215800	464.543	4251.46	65.2032	3383.62	8.1267	308.096	5.73041
116	17	97	862604	17097862604	Census Tract 8626.04	42.3545	-87.871	4706	8.54504	4.43418	3.14088	0.923788	0.369515	0.597176	0.631887	0.444167	0.505507	1.11359	0.33431	0.691591	0.615228	3612.02	34617.3	3612.02	8.19202	0.230086	0.479673	4971.91	70.5118	105000	324.037	10323.2	101.603	777.703	6.65634	1779.32	7.48399
117	17	97	861902	17097861902	Census Tract 8619.02	42.3812	-87.875	5812	23.617	7.63507	3.07344	2.78227	1.77936	0.652933	0.611703	0.53971	0.507274	0.516899	0.355072	0.7255	0.654589	4501.09	37449.6	4501.09	8.41208	0.293043	0.541335	7652.57	87.479	156600	395.727	13026.6	114.134	1337.62	7.19865	1498.67	7.31233
118	17	97	861901	17097861901	Census Tract 8619.01	42.403	-87.8747	4351	19.1377	6.99516	1.75979	4.39947	0.8359	0.55848	0.597425	0.507411	0.452349	0	0.564057	0.735306	0.76388	6082.87	39662.8	6082.87	8.71323	0.478576	0.691792	9861.61	99.3056	155500	394.335	15090.2	122.842	1841.83	7.51852	1105.4	7.00796
119	17	97	864206	17097864206	Census Tract 8642.06	42.2515	-88.1348	3675	27.0588	10.7487	2.8877	7.86096	0	0.456574	0.269397	0.444861	0.295388	0	0.544828	0.320467	0.663428	9170.69	35886.5	9170.69	9.12377	0.552832	0.743527	10327.5	101.625	161700	402.119	6774.27	82.3059	1109.69	7.01184	679.359	6.52115
120	17	97	860600	17097860600	Census Tract 8606	42.4264	-87.823	7217	28.2248	12.1622	5.74324	6.05037	0.36855	0.519435	0.580454	0.333094	0.36568	0.434611	0.169491	0.753897	0.728091	2595.75	40729.7	2595.75	7.86163	0.62119	0.788156	11867.9	108.94	161500	401.871	18035.4	134.296	1428	7.26403	761.953	6.63588
121	17	97	860500	17097860500	Census Tract 8605	42.4406	-87.8344	4971	11.2814	5.64071	0.551809	4.23053	0.858369	0.707773	0.599387	0.40483	0.341303	0	0.344964	0.639189	0.736199	1663.03	42504.9	1663.03	7.4164	0.389327	0.623961	13418.1	115.837	119700	345.977	18496.4	136.001	1303.75	7.173	2411.54	7.78802
122	17	97	860809	17097860809	Census Tract 8608.09	42.4595	-88.1152	3198	43.075	13.6595	5.46379	7.36976	0.825921	0.148549	0.181509	0.0871523	0.186808	1.33779	0.698351	0.758759	0.714416	3024.66	55393.8	3024.66	8.01455	0.594187	0.770836	14933.1	122.201	300900	548.544	4942.43	70.3024	2158.77	7.67729	321.44	5.77281
123	17	97	860808	17097860808	Census Tract 8608.08	42.4476	-88.1526	2718	32.2261	10.742	4.947	1.90813	3.88693	0.171302	0.192012	0.179763	0.216371	0	0.919718	0.625053	0.693467	5983.53	56025.5	5983.53	8.69677	0.89185	0.944378	16101.4	126.891	229900	479.479	7700.86	87.7546	2855.27	7.95692	117.532	4.76671
124	17	97	860811	17097860811	Census Tract 8608.11	42.4568	-88.0536	4104	36.9107	13.6409	4.71414	6.36911	2.55767	0.315425	0.244863	0.233056	0.200355	0	0.967969	0.849104	0.771701	4134.97	52083.8	4134.97	8.32724	0.472181	0.687154	12202.4	110.465	254200	504.182	1547.98	39.3444	3771.83	8.23531	205.951	5.32764
125	17	97	865600	17097865600	Census Tract 8656	42.165	-87.7755	3441	64.8233	16.8757	6.72748	4.27594	5.87229	0.096032	0.164142	0.123975	0.241834	0	0.411053	0.660066	0.524684	642.62	12373.1	642.62	6.46555	0.547502	0.739934	10282	101.4	705400	839.881	3811.82	61.7399	2313.08	7.74634	1019.55	6.92712
126	17	97	865501	17097865501	Census Tract 8655.01	42.2099	-87.8073	2320	44.2766	10.1749	3.41812	4.76947	1.98728	0.323208	0.265915	0.31325	0.32879	1.30797	0.391087	0.630809	0.597859	858.796	17987	858.796	6.75553	0.584239	0.764355	4645.41	68.1572	586400	765.768	1833.5	42.8194	858.21	6.75485	714.811	6.57202
127	17	97	863400	17097863400	Census Tract 8634	42.2536	-87.8304	4410	47.4808	9.63855	1.97152	6.35268	1.31435	0.228281	0.16549	0.302501	0.189152	1.74564	0.294118	0.665407	0.593301	780.962	23124.2	780.962	6.66053	0.682157	0.825928	623.939	24.9788	1000001	1000	1441.52	37.9674	748.895	6.6186	862.866	6.76026
128	17	97	864205	17097864205	Census Tract 8642.05	42.2969	-88.1407	8925	41.4692	12.3886	4.36862	6.54206	1.47794	0.307475	0.401835	0.305296	0.364243	0.059067	0.804014	0.848107	0.60797	7474.7	40468.9	7474.7	8.91928	0.385277	0.620707	11256.6	106.097	239700	489.592	11348.4	106.529	3626.47	8.19601	363.104	5.89469
129	17	97	864204	17097864204	Census Tract 8642.04	42.2569	-88.1738	4653	33.4218	9.50486	3.31565	5.65871	0.530504	0.342043	0.269823	0.368662	0.303596	1.02906	0.231425	0.658661	0.626238	7570.61	38199.4	7570.61	8.93203	0.561785	0.749523	13463.1	116.031	225700	475.079	6834.92	82.6736	2111.72	7.65526	347.063	5.84951
130	17	97	860905	17097860905	Census Tract 8609.05	42.3816	-88.1413	5785	21.1182	7.02682	2.87118	1.5867	2.56895	0.340547	0.396389	0.243038	0.360578	0	0.928439	0.546792	0.671251	1164.37	48910.2	1164.37	7.05994	0.63334	0.795827	11733.5	108.321	181200	425.676	9642.43	98.1959	1743.93	7.4639	525.068	6.26353
131	17	97	863100	17097863100	Census Tract 8631	42.3213	-87.8478	3400	12.0628	5.49607	2.06995	2.21271	1.21342	0.555191	0.61425	0.398957	0.373669	0.480769	0.0621119	0.689767	0.613721	1227.12	30463.2	1227.12	7.11243	0.202444	0.449938	1241.35	35.2328	118100	343.657	6339.98	79.624	2552.92	7.84499	1941.61	7.57127
132	17	97	863702	17097863702	Census Tract 8637.02	42.2947	-87.9044	3803	60.7936	25.3188	11.6675	6.47142	7.17997	0.420137	0.308121	0.495685	0.280938	0.062893	0.288412	0.635801	0.601693	4312.22	30285.6	4312.22	8.36921	0.435657	0.660043	3642.71	60.3549	378200	614.98	5108.17	71.4715	3358.24	8.11917	364.028	5.89723
133	17	97	863300	17097863300	Census Tract 8633	42.2853	-87.8388	2706	61.0122	20.2437	9.46579	7.59138	3.1865	0.064597	0.350096	0.124627	0.245855	0	0.584421	0.553352	0.610999	916.212	26554.8	916.212	6.82025	0.748383	0.865092	2719.08	52.1448	821600	906.422	2312.49	48.0884	2857.92	7.95785	551.187	6.31207
134	17	97	865000	17097865000	Census Tract 8650	42.2332	-87.8233	1253	59.9606	10.0592	4.33925	5.12821	0.591716	0.088663	0.235767	0.122368	0.272583	0	1.05752	0.903955	0.543245	1761.2	20883.4	1761.2	7.47375	0.713494	0.844686	1745.75	41.7822	1000001	1000	3734.23	61.1083	2237.47	7.7131	469.394	6.15144
135	17	97	862300	17097862300	Census Tract 8623	42.3495	-87.8312	3023	16.4569	4.25944	0	4.25944	0	0.667272	0.595128	0.499496	0.424765	0	0.251159	0.691387	0.657066	1261.76	32816.5	1261.76	7.14026	0.402402	0.634351	3301.67	57.4601	132400	363.868	9467.61	97.3017	1434.28	7.26842	2063.24	7.63203
136	17	97	860400	17097860400	Census Tract 8604	42.4288	-87.8643	5367	32.8515	9.90242	2.9635	4.91507	2.02385	0.668756	0.599675	0.387337	0.408355	0	0.460369	0.799259	0.733432	4440.06	42027.1	4440.06	8.39842	0.5534	0.743909	12383.5	111.281	179200	423.32	16115.5	126.947	2080.25	7.64024	505.643	6.22583
137	17	97	860807	17097860807	Census Tract 8608.07	42.4466	-88.1861	3420	28.1419	10.8839	3.18701	6.55442	1.14251	0.131712	0.156729	0.166225	0.212534	0	0.530683	0.694679	0.676881	5370.33	57004.3	5370.33	8.58864	0.831237	0.911722	18220.8	134.984	179000	423.084	10447.8	102.214	3738.49	8.22644	231.81	5.44592
138	17	97	862901	17097862901	Census Tract 8629.01	42.335	-87.8367	3606	13.1633	6.8918	4.61751	2.27429	0	0.599094	0.612192	0.474727	0.434911	0	0.0801282	0.641941	0.621338	677.348	31485.2	677.348	6.51819	0.384779	0.620306	1715.17	41.4146	138800	372.559	7833.18	88.5053	2343.27	7.7593	1808.2	7.50009
139	17	97	861510	17097861510	Census Tract 8615.10	42.3607	-87.9015	5203	36.7759	13.186	6.78354	5.71646	0.685976	0.592911	0.601889	0.569685	0.458703	0.503637	0.494427	0.648653	0.671064	6062	36377.9	6062	8.70979	0.268031	0.517717	7207.11	84.8947	274000	523.45	9924.66	99.6226	2048.32	7.62477	1307.57	7.17593
140	17	97	861608	17097861608	Census Tract 8616.08	42.3471	-87.9756	3185	45.2784	17.3729	5.9322	9.68523	1.75545	0.303072	0.404382	0.206572	0.361228	0	0	0.662131	0.537624	4367.35	38459	4367.35	8.38191	0.453706	0.673577	2443.43	49.431	227200	476.655	6982.08	83.5589	2598.37	7.86264	1168.8	7.06373
141	17	97	862605	17097862605	Census Tract 8626.05	42.3438	-87.8676	4808	19.538	4.68647	3.56436	1.12211	0	0.678235	0.628474	0.469449	0.476508	0	0.508432	0.638117	0.554293	3013.23	33422.9	3013.23	8.01077	0.331059	0.575378	3909.55	62.5264	142000	376.829	9099.77	95.3927	1516.24	7.32399	1698.64	7.43758
142	17	97	863701	17097863701	Census Tract 8637.01	42.2943	-87.9397	4568	51.98	23.3014	12.5886	9.08712	1.62568	0.215812	0.248021	0.209509	0.275499	0	0.467272	0.712757	0.621847	1430.54	32036.5	1430.54	7.26581	0.561217	0.749144	4761.26	69.0019	425500	652.304	2334.41	48.3157	1674.34	7.42317	647.013	6.47237
143	17	97	863601	17097863601	Census Tract 8636.01	42.3167	-87.9465	3614	69.1601	17.4541	6.43045	9.31758	1.70604	0.199778	0.444678	0.18768	0.402879	0.882613	0.201456	0.507297	0.59101	2955.85	34321.3	2955.85	7.99154	0.600298	0.774789	5888.11	76.734	625000	790.569	3854.48	62.0845	2669.95	7.88982	172.222	5.14878
144	17	97	860805	17097860805	Census Tract 8608.05	42.4868	-88.1625	1561	29.1982	10.4387	3.47958	6.20272	0.75643	0.045193	0.16849	0.226686	0.148582	0	0.37041	0.586092	0.742161	5819.99	60183.8	5819.99	8.66905	0.70113	0.837335	19746.8	140.523	177600	421.426	9761.53	98.8005	2492.12	7.82089	139.403	4.93737
145	17	97	864105	17097864105	Census Tract 8641.05	42.2812	-88.0363	5955	54.009	22.7389	13.1815	8.14625	1.41116	0.382163	0.426444	0.38139	0.475362	0	0.494222	0.672638	0.70583	3570.09	35375.7	3570.09	8.18035	0.354153	0.595108	2733.32	52.2811	327000	571.839	5906.88	76.8562	1088.56	6.99262	671.065	6.50887
146	17	97	861505	17097861505	Census Tract 8615.05	42.3974	-87.9394	3758	55.8	19.6	10.1	7	2.5	0.401555	0.530341	0.284951	0.39604	0	0.43775	0.826345	0.767505	10047.1	41459.1	10047.1	9.21504	0.557948	0.746959	7236.51	85.0676	308000	554.977	11108.4	105.396	2378.75	7.77433	843.731	6.73783
147	17	97	861504	17097861504	Census Tract 8615.04	42.342	-87.8985	7674	39.2706	19.2918	14.7199	4.22833	0.343552	0.709727	0.528558	0.658388	0.419171	0.473416	0.326069	0.392944	0.631873	5271.3	34438.3	5271.3	8.57003	0.28608	0.534864	5289.73	72.7305	151700	389.487	8382.97	91.5585	1343.77	7.20323	1045.79	6.95253
148	17	97	861603	17097861603	Census Tract 8616.03	42.3464	-87.9485	6154	58.2154	24.4615	11.9077	9.13846	3.41539	0.307526	0.464648	0.36416	0.368278	0	0.230752	0.582902	0.626616	6174.69	37067.9	6174.69	8.72821	0.479571	0.69251	4639.29	68.1123	271700	521.248	6976.92	83.528	3735.37	8.2256	307.909	5.7298
149	17	97	861011	17097861011	Census Tract 8610.11	42.3999	-88.0792	7563	41.2623	13.2763	8.87604	4.09857	0.301735	0.471728	0.377745	0.361763	0.341856	0	0.614465	0.754729	0.699832	1959.82	48353.9	1959.82	7.58061	0.405955	0.637146	8073.91	89.8549	203200	450.777	5114.76	71.5175	2443.79	7.8013	1101.82	7.00472
150	17	97	861201	17097861201	Census Tract 8612.01	42.3739	-88.0814	6992	16.5852	8.55223	3.87905	2.56567	2.10751	0.529181	0.477989	0.501957	0.444054	0	0.35026	0.691838	0.70141	1801.65	46087.9	1801.65	7.49646	0.299723	0.547469	6768.75	82.2724	155200	393.954	7951.52	89.1713	1508.7	7.319	2081.79	7.64098
151	17	97	864511	17097864511	Census Tract 8645.11	42.2196	-87.9937	6057	39.8318	14.0883	8.95164	4.32562	0.811054	0.516506	0.406646	0.623677	0.472131	0.243427	0.436596	0.568621	0.541345	2425.48	27791.8	2425.48	7.79378	0.515881	0.718249	2782.52	52.7496	370000	608.276	1446.03	38.0268	2814.75	7.94263	913.678	6.81748
152	17	97	863603	17097863603	Census Tract 8636.03	42.2991	-87.9829	3552	57.8134	19.3702	9.26916	8.91266	1.18835	0.325262	0.32471	0.380857	0.339869	0	0.388166	0.619571	0.681231	2355.96	34628.3	2355.96	7.7647	0.457543	0.676419	2713.06	52.0871	530900	728.629	2181.04	46.7016	2230.89	7.71016	666.566	6.50214
153	17	111	870200	17111870200	Census Tract 8702	42.3979	-88.5704	6561	28.8657	8.01648	4.34094	2.05957	1.61597	0.335037	0.286945	0.339551	0.272502	0	0.454229	0.753084	0.704008	4525.29	72220.3	4525.29	8.41744	0.244866	0.494839	13856.5	117.713	231100	480.729	25458.2	159.556	4988.19	8.51483	24.0686	3.18091
154	17	111	871206	17111871206	Census Tract 8712.06	42.1649	-88.3351	6670	44.6399	16.3596	8.20771	6.22557	1.9263	0.243348	0.344298	0.241226	0.335059	0	0.398244	0.742265	0.695515	8278.99	41382.1	8278.99	9.02148	0.233923	0.483656	9867.61	99.3358	278700	527.92	9959.89	99.7992	1558.29	7.35134	872.25	6.77108
155	17	111	871201	17111871201	Census Tract 8712.01	42.2228	-88.3462	6511	45.6751	17.1853	4.99572	11.1619	1.02769	0.132918	0.264011	0.235184	0.27397	0	0.339085	0.802561	0.719348	3378.76	45666.8	3378.76	8.12526	0.270873	0.520455	4497.18	67.061	212900	461.411	5891.85	76.7584	2595.01	7.86135	1145.16	7.0433
156	17	111	871404	17111871404	Census Tract 8714.04	42.1617	-88.2703	4497	36.8598	14.3577	7.93451	3.02267	3.4005	0.26074	0.271984	0.236872	0.330631	0.47619	0.701959	0.761409	0.731632	5788.55	36638.7	5788.55	8.66364	0.303489	0.550898	10741.7	103.642	228000	477.493	7032.37	83.8592	1709.83	7.44415	1345.27	7.20435
157	17	111	871301	17111871301	Census Tract 8713.01	42.2341	-88.3112	4770	36.2097	15.2016	4.59677	7.74193	2.8629	0.337206	0.230808	0.281423	0.239337	1.45985	0.110756	0.710378	0.665814	1088.15	44158.9	1088.15	6.99223	0.168905	0.410981	5531.55	74.3744	220500	469.574	4007.73	63.3066	1076.11	6.98111	719.868	6.57907
158	17	111	871304	17111871304	Census Tract 8713.04	42.2313	-88.2652	3350	42.8821	21.5286	6.41774	11.0268	4.08401	0.134801	0.231368	0.165738	0.220114	0	0.48423	0.488089	0.718196	2726.19	41102.2	2726.19	7.91066	0.343139	0.585781	9103.73	95.4134	221700	470.85	2273.23	47.6784	2313.33	7.74644	456.085	6.12268
159	17	111	871307	17111871307	Census Tract 8713.07	42.2123	-88.2192	5487	42.3249	15.3156	6.00207	7.20938	2.10417	0.27641	0.188267	0.26849	0.243333	0.9656	0.307822	0.707884	0.727866	1637.41	36892.4	1637.41	7.40087	0.394301	0.627934	13420.1	115.845	272900	522.398	2077.49	45.5795	1626.19	7.39399	1014.24	6.9219
160	17	111	871205	17111871205	Census Tract 8712.05	42.1824	-88.3182	4685	29.2816	7.14563	1.28155	4.7767	1.08738	0.270769	0.311368	0.343661	0.294403	0	0	0.5435	0.688285	5980.59	41205.1	5980.59	8.69627	0.278405	0.527641	9544.26	97.6947	197700	444.635	7674.24	87.6028	1967.05	7.58429	1679.03	7.42597
161	17	111	871402	17111871402	Census Tract 8714.02	42.1765	-88.2257	6567	41.6121	15.2663	5.69638	7.06351	2.50641	0.129752	0.292499	0.223646	0.32895	0.854336	0.436323	0.74259	0.684755	2406.88	34638.2	2406.88	7.78609	0.517587	0.719435	14133.9	118.886	281200	530.283	5133.58	71.649	2419.56	7.79134	286.69	5.6584
162	17	111	871305	17111871305	Census Tract 8713.05	42.2295	-88.2246	6311	47.6711	17.6678	8.15933	7.22776	2.28076	0.28847	0.210304	0.273281	0.238678	0	0.302866	0.726558	0.683914	2653.64	38571.2	2653.64	7.88369	0.536062	0.732163	12355.5	111.155	316200	562.317	1657.5	40.7124	2552.19	7.84471	603.283	6.40239
163	17	111	871202	17111871202	Census Tract 8712.02	42.2194	-88.3295	5405	29.507	13.3609	7.82838	5.11855	0.414001	0.418405	0.264898	0.43564	0.273434	0	0.291971	0.653219	0.695361	2938.26	44324.9	2938.26	7.98557	0.231294	0.48093	5529.51	74.3607	180400	424.735	5782.79	76.0447	2386.21	7.77746	2032.81	7.61717
164	17	111	870402	17111870402	Census Tract 8704.02	42.3332	-88.4349	5853	32.0128	15.126	4.2417	9.68387	1.20048	0.500412	0.301208	0.449643	0.301374	1.54691	0.1258	0.664193	0.770324	2087.01	59073	2087.01	7.64349	0.22632	0.475731	1669.76	40.8626	173900	417.013	12188.1	110.4	2180.55	7.68733	1573.35	7.36096
165	17	111	871004	17111871004	Census Tract 8710.04	42.2043	-88.6426	6637	31.0576	14.257	4.14993	3.71486	6.39224	0.331718	0.203267	0.235344	0.141524	0.789128	0.409499	0.594867	0.701761	20397	66195.9	20397	9.92314	0.164286	0.405322	20977.9	144.837	241200	491.121	28095.4	167.617	7251.31	8.88894	59.7948	4.09092
166	17	111	870904	17111870904	Census Tract 8709.04	42.3128	-88.462	4504	35.6871	16.3636	4.77801	6.84989	4.73573	0.180753	0.34668	0.208306	0.332638	0	0.374401	0.783703	0.721323	1291.29	59328.4	1291.29	7.1634	0.302707	0.550188	1898.88	43.5761	199900	447.102	13100	114.455	1259.01	7.13808	828.647	6.71979
167	17	111	870903	17111870903	Census Tract 8709.03	42.3206	-88.4315	3493	20.3267	5.62613	1.93587	2.84332	0.846945	0.443036	0.336997	0.474258	0.315194	0	0.410021	0.655399	0.753713	1365.88	57944.5	1365.88	7.21955	0.244084	0.494049	759.316	27.5557	159100	398.873	11202.2	105.841	1295.77	7.16686	720.265	6.57962
168	17	111	870902	17111870902	Census Tract 8709.02	42.2788	-88.4078	7629	44.876	14.2424	5.3168	7.54821	1.37741	0.26149	0.26785	0.261846	0.256724	0.070299	0.262652	0.839006	0.716747	5336.5	53474.8	5336.5	8.58232	0.251688	0.501685	3859.17	62.1222	277400	526.688	7802.64	88.3325	3596.99	8.18785	95.2007	4.55599
169	17	111	870905	17111870905	Census Tract 8709.05	42.3055	-88.4415	5349	29.7811	11.6254	3.04987	5.92034	2.65518	0.422774	0.295093	0.395087	0.314803	0	0.023433	0.678475	0.759369	1348.59	57496.1	1348.59	7.20681	0.270163	0.519772	1475	38.4057	184200	429.185	11226.7	105.956	1012.05	6.91973	1503.25	7.31538
170	17	111	870604	17111870604	Census Tract 8706.04	42.3672	-88.2665	5713	31.3794	13.7943	5.82661	6.45841	1.5093	0.213259	0.221402	0.228769	0.216803	0	0.84853	0.780279	0.689906	2776.13	52615.3	2776.13	7.92881	0.36133	0.601107	14616.4	120.898	223600	472.864	11474.7	107.12	1641.38	7.40329	474.001	6.16121
171	17	111	870807	17111870807	Census Tract 8708.07	42.2532	-88.3389	5435	38.6114	16.5781	5.24265	8.78498	2.55048	0.323144	0.198522	0.287022	0.194358	0	0.409244	0.694558	0.746921	2065.15	47274.3	2065.15	7.63296	0.332196	0.576365	2560.17	50.5981	256300	506.261	2790.81	52.8281	2052.61	7.62687	714.841	6.57206
172	17	111	871306	17111871306	Census Tract 8713.06	42.211	-88.2853	8136	44.8332	19.011	9.2139	7.16118	2.63588	0.203344	0.300197	0.239648	0.29186	0	0.306134	0.635706	0.659573	2780.11	40874.6	2780.11	7.93025	0.370923	0.609035	8758.36	93.5861	239500	489.387	3807.14	61.702	1724.24	7.45254	553.711	6.31664
173	17	111	870703	17111870703	Census Tract 8707.03	42.4004	-88.2708	5645	40.1839	15.8826	5.44747	7.7821	2.65299	0.10588	0.160829	0.115459	0.155733	0.767263	0.448731	0.785802	0.701209	6355.69	55862.1	6355.69	8.75711	0.238684	0.488553	16656.2	129.059	286700	535.444	14899	122.061	3583.1	8.18398	198.967	5.29314
174	17	111	870603	17111870603	Census Tract 8706.03	42.3654	-88.2939	4509	21.3382	5.78662	3.11935	1.80832	0.858951	0.229175	0.24729	0.205343	0.230751	0.68408	0.153453	0.629125	0.755429	2864.43	53789	2864.43	7.96012	0.336673	0.580235	13134	114.604	149300	386.394	10715.8	103.517	2014.84	7.6083	594.859	6.38832
175	17	111	870401	17111870401	Census Tract 8704.01	42.3727	-88.4127	8081	35.2169	13.8538	6.59232	6.22057	1.04089	0.319554	0.25192	0.261087	0.251547	0.4329	0.243101	0.803187	0.725726	6824.16	60785.3	6824.16	8.82822	0.227954	0.477446	6408.23	80.0514	202800	450.333	14002.5	118.332	6662.73	8.80429	90.8523	4.50923
176	17	111	870500	17111870500	Census Tract 8705	42.3686	-88.3325	9306	32.854	13.0089	4.97788	7.74336	0.287611	0.184509	0.21009	0.170037	0.192015	0	0.27922	0.79186	0.744593	5432.12	56040.2	5432.12	8.60009	0.295175	0.5433	10471.9	102.332	215000	463.681	11049.3	105.116	3622	8.19478	278.936	5.63098
177	17	111	871003	17111871003	Census Tract 8710.03	42.2874	-88.6438	4174	41.1294	14.9425	5.29735	8.34583	1.29935	0.262078	0.270403	0.136055	0.240629	0.248293	0.453277	0.747603	0.667957	14819.6	70268.5	14819.6	9.60371	0.0578413	0.240502	17134.1	130.897	195400	442.041	27280.5	165.168	7531.24	8.92682	48.4267	3.88005
178	17	111	870606	17111870606	Census Tract 8706.06	42.3361	-88.2679	4242	24.8008	9.00141	2.71917	3.42241	2.85982	0.395862	0.207336	0.352408	0.189427	0	0.521329	0.652543	0.713849	1051.66	49893	1051.66	6.95813	0.309671	0.556481	11877.6	108.984	207200	455.192	8253.56	90.8491	1043.57	6.9504	1038.19	6.94523
179	17	111	870605	17111870605	Census Tract 8706.05	42.3385	-88.2988	6760	24.256	10.336	3.584	5.056	1.696	0.336939	0.226567	0.287081	0.202805	0	0.17102	0.766661	0.712567	1939.17	51684.4	1939.17	7.57002	0.258296	0.508228	10476.6	102.355	180700	425.088	7694.03	87.7156	2136.39	7.66687	1002.77	6.91052
180	17	111	870704	17111870704	Census Tract 8707.04	42.4033	-88.2124	3824	24.5332	7.36515	3.3195	4.04564	0	0.050762	0.186732	0.058357	0.174939	0	0.966554	0.573334	0.74373	2556.31	53673.1	2556.31	7.84632	0.5917	0.769221	18036.4	134.3	177400	421.189	13374.1	115.646	2522.44	7.83298	748.964	6.61869
181	17	111	870702	17111870702	Census Tract 8707.02	42.3566	-88.2231	7616	33.6856	9.14949	4.92268	3.86598	0.360825	0.154692	0.224162	0.194003	0.205063	1.94278	0.227673	0.692154	0.698531	4616.5	49645.2	4616.5	8.43739	0.584453	0.764495	16122.4	126.974	247700	497.695	12180.9	110.367	2651.29	7.8828	280.679	5.63721
182	17	111	870803	17111870803	Census Tract 8708.03	42.2978	-88.3192	7857	46.7013	20.1384	8.72251	10.9217	0.494193	0.096723	0.278068	0.0834315	0.241451	0	0.159811	0.77674	0.741798	5965.57	49454.4	5965.57	8.69376	0.271086	0.52066	5878.57	76.6718	288800	537.401	3108.82	55.7568	2950.31	7.98967	191.994	5.25746
183	17	111	870808	17111870808	Census Tract 8708.08	42.2543	-88.3023	3950	46.0938	20.166	9.66797	6.98242	3.51562	0.212572	0.216469	0.182999	0.189348	0.57929	0.331171	0.684813	0.674304	1658.64	45080.1	1658.64	7.41375	0.392169	0.626234	5512.94	74.2492	273800	523.259	2006.98	44.7993	1631.5	7.39725	499.411	6.21343
184	17	111	870810	17111870810	Census Tract 8708.10	42.2711	-88.2409	4806	34.9166	14.1407	5.07614	4.96737	4.09717	0.21186	0.230941	0.172746	0.22282	0.777512	0.20449	0.83157	0.649692	6252.17	42892.8	6252.17	8.74068	0.600867	0.775156	10617.6	103.042	252700	502.693	5545.87	74.4706	2839.25	7.95129	233.168	5.45176
185	17	111	870811	17111870811	Census Tract 8708.11	42.3071	-88.222	4607	25.011	9.07089	3.78688	4.57948	0.704535	0.230093	0.273773	0.198232	0.275049	0.826446	0.563621	0.650229	0.703104	6009.67	45047.9	6009.67	8.70113	0.771904	0.87858	13197	114.878	181500	426.028	8626.52	92.879	3061.07	8.02652	231.332	5.44385
186	17	111	870812	17111870812	Census Tract 8708.12	42.2638	-88.2092	4644	35.7009	9.08411	3.70093	3.28972	2.09346	0.31087	0.257045	0.347721	0.264738	0	0.438836	0.681833	0.712659	6624.71	40590.4	6624.71	8.79856	0.62659	0.791574	13164.7	114.737	195400	442.041	5420.09	73.6212	1391.98	7.23848	697.938	6.54813
187	17	111	871104	17111871104	Census Tract 8711.04	42.1729	-88.3998	16927	45.4556	12.1021	5.56501	5.67436	0.862697	0.397387	0.286428	0.326324	0.261027	0.376364	0.12899	0.650143	0.676347	10455.1	46505.5	10455.1	9.25484	0.18198	0.426591	9977.4	99.8869	244900	494.874	12917	113.653	3296.11	8.1005	852.042	6.74764
188	17	111	870809	17111870809	Census Tract 8708.09	42.2809	-88.2708	7000	43.3171	17.4058	7.22965	9.78129	0.394897	0.190473	0.231302	0.129128	0.205282	0.196002	0.520443	0.701753	0.684909	5590.63	45348.5	5590.63	8.62885	0.526611	0.72568	8409.79	91.7049	248900	498.899	3753.46	61.2655	3387.11	8.12773	335.231	5.81482
189	17	111	870101	17111870101	Census Tract 8701.01	42.4562	-88.3635	6931	38.9881	15.0703	7.35931	4.73485	2.97619	0.120869	0.223504	0.129855	0.197981	0	0.342884	0.611633	0.792803	14452.5	65294.2	14452.5	9.57862	0.0847012	0.291035	16523.1	128.542	243000	492.95	21063.2	145.132	6315.16	8.75071	44.1684	3.78801
190	17	111	870102	17111870102	Census Tract 8701.02	42.4494	-88.2298	6757	41.8534	16.463	6.5852	6.10998	3.76782	0.17254	0.115383	0.103769	0.17275	0.514259	0.395956	0.83008	0.652973	6907.35	58866.9	6907.35	8.84034	0.476728	0.690455	21438.9	146.42	306300	553.444	14055.7	118.557	5095.83	8.53618	161.9	5.08698
191	17	111	871106	17111871106	Census Tract 8711.06	42.2196	-88.3939	9302	44.0204	10.8653	5.17744	5.46913	0.218765	0.315705	0.261346	0.248377	0.255024	0.255288	0.227231	0.626347	0.706504	6904.23	48699.7	6904.23	8.83989	0.34321	0.585842	4917.8	70.127	281000	530.094	8662.69	93.0736	4694.85	8.45422	478.141	6.16991
192	17	111	871108	17111871108	Census Tract 8711.08	42.1972	-88.3708	5455	48.1881	18.8512	10.8327	6.36083	1.65767	0.25076	0.256128	0.328551	0.232239	0	0.259168	0.710561	0.692063	6848.12	45754.8	6848.12	8.83173	0.276913	0.526225	6946.52	83.3458	272400	521.92	9362.55	96.7603	3303.04	8.1026	1456.09	7.28351
193	17	111	871208	17111871208	Census Tract 8712.08	42.1962	-88.3473	4225	48.0859	21.4753	9.33707	11.718	0.420168	0.166484	0.225966	0.19861	0.239771	0.836502	0.0576702	0.793473	0.689658	5853.47	44055.5	5853.47	8.67479	0.213601	0.462169	7269.96	85.2641	230100	479.687	8656.15	93.0384	2172.88	7.68381	2457.11	7.80674
194	17	111	871311	17111871311	Census Tract 8713.11	42.1849	-88.2962	4589	32.6104	12.008	3.5743	7.30924	1.1245	0.44665	0.232786	0.333505	0.280169	0	0.150257	0.6426	0.677654	5271.89	39855.6	5271.89	8.57014	0.484829	0.696297	10241.1	101.198	211300	459.674	6074.99	77.9422	2670.99	7.8902	458.023	6.12692
195	17	111	870302	17111870302	Census Tract 8703.02	42.4434	-88.6014	4397	14.7932	9.65005	5.67338	3.97667	0	0.478656	0.418644	0.505803	0.429482	1.41685	0.255428	0.589097	0.745	2961.67	77452.1	2961.67	7.99351	0.24849	0.498488	19170.6	138.458	133800	365.787	30516.8	174.69	4818.2	8.48016	338.929	5.82579
196	17	111	871105	17111871105	Census Tract 8711.05	42.2249	-88.3613	5165	42.95	18.7322	7.6798	7.76107	3.29135	0.150223	0.24175	0.121264	0.259931	0.346021	0.193681	0.668026	0.744418	4229.89	46808.9	4229.89	8.34993	0.391814	0.625951	3913.71	62.5597	243800	493.761	6362.85	79.7675	3111.88	8.04298	1348.11	7.20646
197	17	111	871107	17111871107	Census Tract 8711.07	42.1737	-88.3617	5255	50.2765	16.5087	8.76777	6.79305	0.947867	0.266419	0.33026	0.150747	0.342701	0	0.359619	0.588525	0.730085	8525.55	43775.1	8525.55	9.05082	0.347474	0.589469	9569.72	97.825	330600	574.978	11257.6	106.102	2101.36	7.65034	1036.25	6.94336
198	17	111	871109	17111871109	Census Tract 8711.09	42.1905	-88.3935	5419	33.7264	12.5786	8.6478	3.26258	0.668239	0.363761	0.321284	0.345169	0.301084	0	0.210551	0.715368	0.66235	8680.56	46981.6	8680.56	9.06884	0.203937	0.451593	7957.12	89.2027	230200	479.792	11016.6	104.96	3712.3	8.21941	2014.33	7.60804
199	17	111	871207	17111871207	Census Tract 8712.07	42.183	-88.3423	4921	34.201	13.8829	7.44758	4.69993	1.73536	0.351103	0.230279	0.325472	0.24233	0	0.1673	0.682713	0.670665	6758.65	42916.9	6758.65	8.81858	0.229873	0.479451	8800.8	93.8126	198700	445.758	9361.34	96.754	1338.47	7.19929	1535.06	7.33632
200	17	111	871209	17111871209	Census Tract 8712.09	42.2	-88.326	3490	25.3478	10.4348	3.13043	6.30435	1	0.204373	0.297722	0.277408	0.312012	0	0.139417	0.685561	0.686344	4442.94	42833.8	4442.94	8.39907	0.305905	0.553087	7510.89	86.6654	170100	412.432	7385.45	85.9387	2546.84	7.84261	601.27	6.39904
201	17	111	871310	17111871310	Census Tract 8713.10	42.1602	-88.3005	4364	37.7015	20.2563	9.38404	7.52377	3.34849	0.113613	0.344549	0.162026	0.346514	0.674847	0.409467	0.746729	0.719186	7306.4	38652.2	7306.4	8.89651	0.353514	0.59457	9671.27	98.3426	229900	479.479	8356.6	91.4145	1521.33	7.32734	1084.67	6.98903
202	17	111	871500	17111871500	Census Tract 8715	42.2333	-88.5137	10930	40.74	14.7569	4.43975	7.69556	2.62156	0.144455	0.306762	0.146992	0.262424	0.570704	0.224921	0.65592	0.723565	10776.2	57962.4	10776.2	9.2851	0.0596177	0.244167	11255.1	106.09	298700	546.535	16984.8	130.326	6745.61	8.81665	51.1607	3.93497
203	17	111	871600	17111871600	Census Tract 8716	42.1907	-88.2558	4721	46.8335	15.2854	7.46677	5.86396	1.95465	0.175651	0.231723	0.261572	0.237901	0.376952	0.371372	0.736596	0.681446	2370.54	37568.2	2370.54	7.77087	0.513821	0.716813	12065.1	109.841	252400	502.394	3594.47	59.9539	2474.31	7.81372	469.516	6.1517
204	17	111	870301	17111870301	Census Tract 8703.01	42.4569	-88.6561	4731	25	8.61423	1.40449	6.78839	0.421348	0.502251	0.406846	0.519414	0.422677	0.510856	0.708426	0.736915	0.67109	5259.43	81834.8	5259.43	8.56778	0.0593335	0.243585	23471.7	153.205	166200	407.676	34995.4	187.07	5267.47	8.56931	65.3338	4.17951
205	17	89	850500	17089850500	Census Tract 8505	42.0811	-88.2665	3392	36.5879	13.4635	3.49435	8.37616	1.59301	0.275933	0.445462	0.0940349	0.424454	0.592885	0.382824	0.594159	0.685378	5243.04	32259.9	5243.04	8.56466	0.456051	0.675315	3281.46	57.284	210800	459.13	7561.5	86.9569	2114.62	7.65663	254.778	5.54039
206	17	89	850600	17089850600	Census Tract 8506	42.0846	-88.3229	7824	40.9707	13.419	7.35189	4.66334	1.40376	0.360532	0.440232	0.357929	0.364316	0.836668	0.334885	0.607521	0.666464	2920.82	36790.8	2920.82	7.97962	0.347616	0.58959	1153.33	33.9607	311100	557.763	12112.1	110.055	2367.98	7.76979	369.922	5.91329
207	17	89	850201	17089850201	Census Tract 8502.01	42.1253	-88.2471	4270	14.1618	5.72254	4.79769	0.635838	0.289017	0.590993	0.543731	0.524779	0.479845	1.87008	0.247104	0.748416	0.649191	8350.38	32889.6	8350.38	9.03006	0.356214	0.596837	8262.55	90.8986	155000	393.7	6640.76	81.4909	3109.75	8.0423	1769.34	7.47836
208	17	89	852601	17089852601	Census Tract 8526.01	41.8894	-88.3212	7225	46.4804	18.8715	7.97042	7.03917	3.86196	0.109084	0.223716	0.142326	0.193832	0	0.129118	0.527915	0.696785	1265.87	36175	1265.87	7.14352	0.199034	0.446132	2478.95	49.7891	322700	568.067	586.77	24.2233	1212.63	7.10055	1186.27	7.07857
209	17	89	852500	17089852500	Census Tract 8525	41.8798	-88.2841	6728	43.4186	14.6912	5.39613	4.36681	4.92826	0.318305	0.303335	0.217058	0.288949	0.495663	0	0.681712	0.635956	2171.68	33562.4	2171.68	7.68326	0.280892	0.529993	5556.66	74.543	248900	498.899	3131.25	55.9576	2468.18	7.81123	466.356	6.14495
210	17	89	852002	17089852002	Census Tract 8520.02	41.9093	-88.2829	6924	43.2558	14.4186	4.65116	7.31946	2.44798	0.176808	0.287652	0.127884	0.303697	0	0.070809	0.455439	0.60732	3828.84	32530.1	3828.84	8.25032	0.14979	0.387028	4852.78	69.6619	234000	483.735	2011.09	44.8452	2375.07	7.77278	842.887	6.73683
211	17	89	850701	17089850701	Census Tract 8507.01	42.0675	-88.4104	17681	45.5503	20.3783	10.5546	8.51247	1.31126	0.459129	0.300996	0.421305	0.283401	0.076938	0.277839	0.777118	0.662988	6852.98	43250.4	6852.98	8.83244	0.250053	0.500053	6652.87	81.5651	286500	535.257	15148.2	123.078	4738.34	8.46344	125.961	4.83597
212	17	89	852803	17089852803	Census Tract 8528.03	41.8519	-88.2815	5131	58.1445	23.8991	10.0898	11.5434	2.26593	0.362603	0.370831	0.157486	0.304851	0	0.232356	0.618721	0.647279	4062.42	34514.4	4062.42	8.30953	0.225965	0.475357	7787.73	88.2481	285100	533.948	4062.12	63.7348	2924.43	7.98086	679.595	6.5215
213	17	89	852805	17089852805	Census Tract 8528.05	41.8253	-88.3093	5273	44.4671	16.2107	4.98163	8.2891	2.93998	0.390979	0.35349	0.276768	0.242507	0	0.392515	0.549847	0.700495	6238.32	37867.7	6238.32	8.73847	0.354722	0.595585	8447.39	91.9097	266500	516.236	3071.93	55.425	2562.46	7.84872	941.39	6.84736
214	17	89	852807	17089852807	Census Tract 8528.07	41.8303	-88.3595	3155	55.9132	12.4563	9.51714	2.58922	0.349895	0.362195	0.296839	0.256598	0.235335	0	0.097271	0.778298	0.801864	7003.28	41401.8	7003.28	8.85413	0.442407	0.665137	8413.42	91.7247	429000	654.981	3136.43	56.0038	3145.84	8.05384	272.776	5.60865
215	17	89	850703	17089850703	Census Tract 8507.03	42.0246	-88.5333	2429	40.5797	12.0773	3.30113	4.58937	4.1868	0.118562	0.236554	0.0973043	0.211192	0	0.177739	0.827471	0.668315	15940.1	52561.2	15940.1	9.67659	0.0938677	0.306378	15539	124.655	304000	551.362	19569.6	139.891	11244	9.32759	22.833	3.12821
216	17	89	850800	17089850800	Census Tract 8508	42.0551	-88.2732	7128	32.574	13.787	3.87574	5.44379	4.46746	0.53571	0.547531	0.500068	0.46973	0	0.40944	0.665051	0.692598	2357.98	31901.5	2357.98	7.76556	0.203866	0.451515	1734.22	41.6439	186200	431.509	9137.2	95.5887	1292.36	7.16422	2179.53	7.68686
217	17	89	852001	17089852001	Census Tract 8520.01	41.9591	-88.2895	3912	39.006	11.7972	4.31727	6.4257	1.05422	0.213389	0.303288	0.255803	0.273387	0.794702	0.297487	0.716114	0.669528	7820.5	32208.8	7820.5	8.9645	0.623108	0.789372	7071.71	84.0935	276200	525.547	2779.09	52.7171	4326.06	8.37241	197.468	5.28558
218	17	89	852201	17089852201	Census Tract 8522.01	41.9027	-88.3226	5194	50.733	22.5309	8.87346	11.4969	2.16049	0.206567	0.219647	0.184713	0.221426	0	0.102041	0.750982	0.672274	2572.35	35901.9	2572.35	7.85258	0.128899	0.359026	1586.85	39.8353	287500	536.19	1112.22	33.35	1292.38	7.16424	1864.62	7.53081
219	17	89	852300	17089852300	Census Tract 8523	41.9112	-88.3107	2006	47.408	14.7993	11.1204	2.0903	1.58863	0.11819	0.232209	0.129945	0.225076	0	0.212316	0.488541	0.648063	3302.13	34720.9	3302.13	8.10232	0.22831	0.477817	2604.1	51.0304	277200	526.498	2026.55	45.0172	329.62	5.79794	1457.71	7.28462
220	17	89	852101	17089852101	Census Tract 8521.01	41.9537	-88.3574	7288	55.2982	11.3896	5.55203	3.83883	1.99873	0.153784	0.340653	0.188899	0.31576	0	0.130112	0.612331	0.755626	8704.11	37865.5	8704.11	9.07155	0.542173	0.736324	5471.72	73.9711	469400	685.128	3138.77	56.0247	3693.76	8.2144	363.765	5.89651
221	17	89	851905	17089851905	Census Tract 8519.05	42.0116	-88.3576	11691	43.8732	13.6098	5.66157	6.43432	1.51396	0.462737	0.37947	0.439109	0.329305	0	0.438303	0.790845	0.676645	5755.27	37934.6	5755.27	8.65787	0.420522	0.648476	3007.94	54.8447	302100	549.636	7632.94	87.3667	3005.62	8.00824	633.158	6.45072
222	17	89	851907	17089851907	Census Tract 8519.07	41.9959	-88.3274	7145	26.1843	13.1442	5.33576	6.09058	1.71785	0.482978	0.414647	0.459852	0.308629	0	0.340533	0.73334	0.696465	5393.02	35314.7	5393.02	8.59286	0.196049	0.442774	2481.51	49.8148	217800	466.69	5257.49	72.5085	1646.72	7.40654	1638.25	7.40138
223	17	89	851301	17089851301	Census Tract 8513.01	42.037	-88.2731	4178	15.1956	5.8676	1.60481	2.35707	1.90572	0.544146	0.582	0.5048	0.47174	0.925147	0.378988	0.716923	0.628474	1045.58	31424.6	1045.58	6.95233	0.088112	0.296837	2996.29	54.7384	159800	399.75	10279.6	101.388	974.632	6.88206	5091.5	8.53533
224	17	89	851101	17089851101	Census Tract 8511.01	42.0342	-88.3025	4499	22.4153	8.13559	3.98305	2.79661	1.35593	0.540935	0.55485	0.501626	0.461453	0.886767	0.700516	0.691177	0.623966	1374.61	33757.9	1374.61	7.22593	0.129823	0.36031	2439.69	49.3933	160800	400.999	9591.77	97.9376	1254.12	7.13419	2875.95	7.96414
225	17	89	851909	17089851909	Census Tract 8519.09	42.047	-88.3249	4173	31.1304	9.75387	3.55515	5.6062	0.592525	0.452201	0.534891	0.424872	0.495409	1.5015	0.694055	0.706521	0.672102	1331.87	35848	1331.87	7.19434	0.206637	0.454573	2952.72	54.3389	200300	447.549	10905.5	104.429	1723.22	7.45195	1667.2	7.4189
226	17	89	850101	17089850101	Census Tract 8501.01	42.1446	-88.2558	6257	28.0961	13.2779	8.31793	1.47874	3.48121	0.537815	0.367721	0.619572	0.344341	0.397022	0.845798	0.603627	0.732658	6623.45	34597.2	6623.45	8.79837	0.403539	0.635247	9816.91	99.0803	172600	415.452	8449.93	91.9235	2800.24	7.93746	965.957	6.87312
227	17	89	850103	17089850103	Census Tract 8501.03	42.114	-88.3307	6023	53.4766	19.1846	7.90139	10.7459	0.537295	0.402828	0.385741	0.34221	0.366604	0	0.562951	0.569851	0.719146	6147.42	38542	6147.42	8.72379	0.358133	0.598442	4207.37	64.8643	273700	523.163	12845.3	113.337	2332	7.75448	549.333	6.3087
228	17	89	850105	17089850105	Census Tract 8501.05	42.139	-88.3338	7146	55.9708	23.0402	14.358	5.95673	2.72548	0.443609	0.354963	0.557421	0.308365	1.22753	0.256715	0.754319	0.701275	8929.5	39932.6	8929.5	9.09712	0.185533	0.430735	6985.4	83.5787	265900	515.655	11912.2	109.143	2117.95	7.6582	861.308	6.75845
229	17	89	854503	17089854503	Census Tract 8545.03	41.7497	-88.4256	11549	38.3973	11.85	3.97272	5.64365	2.23359	0.434563	0.384781	0.315939	0.271724	0.216392	0.079619	0.447665	0.759856	9887.22	50385.6	9887.22	9.199	0.144035	0.379519	6302.84	79.3904	236700	486.518	13508.3	116.225	4768.66	8.46982	210.771	5.35077
230	17	89	854600	17089854600	Census Tract 8546	42.043	-88.2867	3873	18.9933	9.19463	2.61745	4.63087	1.94631	0.639991	0.55426	0.507856	0.491132	1.12269	0.48414	0.627555	0.667111	745.93	32661.4	745.93	6.61463	0.119946	0.346332	1906.63	43.665	178900	422.966	10796.2	103.905	830.149	6.72161	1741.06	7.46225
231	17	89	854900	17089854900	Census Tract 8549	42.0127	-88.2998	5335	30.7847	11.1871	4.86921	4.74849	1.56942	0.595955	0.528838	0.331957	0.442949	0	0.493181	0.51475	0.662038	2451.45	33183.2	2451.45	7.80443	0.225254	0.474609	1947.86	44.1346	173700	416.773	7291.61	85.3909	1628.18	7.39522	714.691	6.57185
232	17	89	854700	17089854700	Census Tract 8547	41.7535	-88.3256	2485	19.5057	5.11915	1.05913	4.06002	0	0.639813	0.499733	0.545444	0.358896	0	0.265836	0.330057	0.681991	1718.45	43177.2	1718.45	7.44918	0.0901727	0.300288	1887.82	43.4491	127300	356.791	6774.74	82.3088	1287.58	7.16052	1358.7	7.21428
233	17	89	854800	17089854800	Census Tract 8548	41.8728	-88.358	7966	52.3857	15.3579	4.27435	9.04573	2.03777	0.173764	0.253672	0.189724	0.211579	0	0.0837624	0.918503	0.731584	4080.51	39624.6	4080.51	8.31398	0.241029	0.490947	3931.06	62.6981	354700	595.567	3582.43	59.8534	2326.86	7.75228	501.972	6.21854
234	17	89	852903	17089852903	Census Tract 8529.03	41.791	-88.2724	6262	23.5701	11.7536	7.07102	4.36832	0.314268	0.610451	0.488167	0.54416	0.375255	0.455298	0.42204	0.719192	0.698397	4421.18	37165.6	4421.18	8.39416	0.302707	0.550188	7459.21	86.3667	215000	463.681	6000.58	77.4634	2125.25	7.66164	864.745	6.76243
235	17	89	852904	17089852904	Census Tract 8529.04	41.7646	-88.2722	2674	2.93333	1.06667	0	0	1.06667	0.538322	0.554803	0.451631	0.426818	0	0.785431	0.692463	0.581832	2970.76	38881.1	2970.76	7.99657	0.266752	0.51648	6403.63	80.0227	138300	371.887	3441.51	58.6644	2117.83	7.65815	1258.13	7.13738
236	17	89	852905	17089852905	Census Tract 8529.05	41.7816	-88.322	4959	15.5211	7.64967	2.16186	3.38137	2.10643	0.662728	0.567816	0.489256	0.483481	0	0.199623	0.626533	0.687081	2556.76	41190.8	2556.76	7.8465	0.169758	0.412017	3659.67	60.4952	152200	390.128	7427.64	86.1838	994.644	6.90238	1367.86	7.221
237	17	89	853001	17089853001	Census Tract 8530.01	41.7956	-88.3627	2740	37.0875	15.1363	5.52367	5.73888	3.87374	0.480424	0.441738	0.347509	0.344558	0	0.0897289	0.723971	0.733725	5961.6	43331.7	5961.6	8.69309	0.219143	0.468127	4661.56	68.2757	172900	415.812	6434.05	80.2125	1912.57	7.5562	395.453	5.98003
238	17	89	853004	17089853004	Census Tract 8530.04	41.8029	-88.3366	3028	20.6192	5.14019	1.51869	3.62149	0	0.461179	0.473541	0.312166	0.359437	0	0.208088	0.721905	0.706317	5220.32	41031.1	5220.32	8.56031	0.228452	0.477966	5404.02	73.5121	196500	443.283	5050.91	71.0698	2049.97	7.62558	812.038	6.69955
239	17	89	853500	17089853500	Census Tract 8535	41.7618	-88.2865	5796	4.56566	1.05051	0.080808	0	0.969697	0.473299	0.549971	0.2738	0.455792	0	0.142079	0.652975	0.616043	1761.13	40013.7	1761.13	7.47371	0.186314	0.431641	5182.66	71.9907	142400	377.359	4107.82	64.0923	2069.92	7.63526	4839.27	8.48452
240	17	89	854001	17089854001	Census Tract 8540.01	41.7525	-88.3608	4755	41.5796	17.3005	4.13707	12.6619	0.501463	0.316479	0.554916	0.15924	0.377537	0	0.203799	0.781568	0.624007	4522.63	45650.2	4522.63	8.41685	0.228452	0.477966	1087.22	32.973	232900	482.597	9644.74	98.2076	1928.34	7.56442	1033.63	6.94083
241	17	89	854002	17089854002	Census Tract 8540.02	41.7335	-88.3495	4975	24.4076	7.93839	2.33017	3.94945	1.65877	0.580469	0.485071	0.373251	0.354662	0	0.309936	0.765339	0.586735	4648.39	46095	4648.39	8.44428	0.288922	0.537515	2401.45	49.0046	176500	420.119	8654.22	93.0281	2244.41	7.7162	479.119	6.17195
242	17	89	854100	17089854100	Census Tract 8541	41.743	-88.321	5122	3.06721	1.21786	0.360848	0.857014	0	0.474362	0.573608	0.390719	0.454868	0	0.213715	0.619901	0.55147	2310.25	43563.5	2310.25	7.74511	0.144532	0.380174	2629.74	51.281	136800	369.865	6249.5	79.0538	1598.17	7.37662	2657.87	7.88528
243	17	89	854400	17089854400	Census Tract 8544	41.7376	-88.2818	14363	23.7496	11.6247	3.92543	6.41103	1.28827	0.636047	0.518816	0.556762	0.379763	0.539258	0.326233	0.34908	0.63288	3390.86	41393.5	3390.86	8.12884	0.242876	0.492825	5850.84	76.4908	173100	416.053	3004.06	54.8093	2704.08	7.90252	1388.93	7.23629
244	17	89	853100	17089853100	Census Tract 8531	41.7664	-88.3396	3120	20	12.5267	5.97865	5.69395	0.854093	0.569717	0.598307	0.501801	0.447778	0	0.329898	0.648784	0.708643	2714.01	43331.3	2714.01	7.90618	0.0663682	0.25762	1444.28	38.0037	138300	371.887	8293.05	91.0662	2071.17	7.63587	2172.47	7.68362
245	17	89	853200	17089853200	Census Tract 8532	41.7658	-88.3201	7148	13.7312	5.42188	0.320821	3.2403	1.86076	0.630566	0.575662	0.525777	0.464746	0.643087	0.143772	0.696422	0.618111	1154.56	42023.6	1154.56	7.05147	0.0999787	0.316194	2617.82	51.1646	156700	395.854	6771.1	82.2867	1400.18	7.24435	4001.78	8.29449
246	17	89	853300	17089853300	Census Tract 8533	41.7692	-88.3018	4418	11.4106	6.76605	4.6445	2.12156	0	0.513063	0.573722	0.456701	0.443545	0	0.107181	0.599451	0.614828	1011.95	40556.7	1011.95	6.91963	0.129965	0.360507	4161.46	64.5094	139600	373.631	5624.29	74.9953	1484.73	7.30299	2330.02	7.75363
247	17	89	853400	17089853400	Census Tract 8534	41.7604	-88.2981	9301	8.42404	3.43114	1.41978	2.01136	0	0.471531	0.541312	0.340429	0.423361	0	0	0.722777	0.562364	798.288	40880.5	798.288	6.68247	0.100334	0.316755	4203.55	64.8348	113400	336.749	4861.27	69.7228	1359.56	7.21491	5900.17	8.68274
248	17	89	853600	17089853600	Census Tract 8536	41.7527	-88.298	8170	10.6861	6.76989	1.24469	3.7037	1.82149	0.515991	0.534736	0.354296	0.422608	0	0.160287	0.569134	0.587735	1237.37	41384.6	1237.37	7.12074	0.130178	0.360802	4179.98	64.6528	118900	344.819	4533.24	67.3294	1179.63	7.07296	5647.71	8.63901
249	17	89	850106	17089850106	Census Tract 8501.06	42.1339	-88.2996	7774	46.366	19.2784	11.9072	6.15979	1.21134	0.403091	0.399638	0.386338	0.395737	1.20664	0.346949	0.828617	0.685686	8687.79	37151	8687.79	9.06967	0.411497	0.641481	6917.62	83.1722	262100	511.957	10829.6	104.065	3244.41	8.08469	505.555	6.22566
250	17	89	853900	17089853900	Census Tract 8539	41.7579	-88.3441	6767	40.9469	17.7543	5.79015	8.28535	3.67882	0.441849	0.564897	0.18044	0.430402	1.0064	0.107181	0.729096	0.654786	3052.99	44164.6	3052.99	8.02388	0.147161	0.383616	462.413	21.5038	195000	441.588	8387	91.5806	1836.14	7.51542	2324.63	7.75132
251	17	89	854200	17089854200	Census Tract 8542	41.7444	-88.3159	6089	19.2523	6.61682	1.38318	4.8972	0.336449	0.553289	0.527486	0.449211	0.422713	0.743034	0	0.654229	0.568094	1987.12	43130.3	1987.12	7.59444	0.12897	0.359124	2929.32	54.1232	155700	394.588	5838.69	76.4113	1337.61	7.19864	5677.79	8.64432
252	17	89	852700	17089852700	Census Tract 8527	41.8537	-88.3204	7309	44.1462	14.0691	5.4437	6.8357	1.78971	0.278984	0.27937	0.226759	0.19079	0	0.142627	0.714874	0.743372	3204.08	37406.2	3204.08	8.07218	0.193917	0.440361	6056.27	77.8221	241400	491.325	1017.02	31.8908	1381.18	7.23069	1497.96	7.31186
253	17	89	852403	17089852403	Census Tract 8524.03	41.8539	-88.5433	5187	31.0107	9.6095	4.78561	4.05819	0.765697	0.119542	0.286414	0.0913505	0.244987	0.208333	0.172201	0.682082	0.731912	7738.87	54989.9	7738.87	8.95401	0.090528	0.300879	9077.97	95.2784	239700	489.592	17702.4	133.05	6961.25	8.84811	18.3919	2.91191
254	17	89	851910	17089851910	Census Tract 8519.10	42.0599	-88.3439	4350	35.0945	10.1793	3.82938	5.62288	0.727096	0.513284	0.468551	0.498162	0.430239	0	0.788402	0.704457	0.664586	1291.65	37706.7	1291.65	7.16368	0.326512	0.571412	2097.98	45.8037	229600	479.166	12495.8	111.785	3018.76	8.0126	568.189	6.34245
255	17	89	851908	17089851908	Census Tract 8519.08	42.0181	-88.3266	5247	25.7165	12.0927	5.85002	2.63055	3.61209	0.631869	0.515644	0.381658	0.428035	2.0432	0.130574	0.706571	0.645992	3905.87	35457.4	3905.87	8.27024	0.243303	0.493257	359.104	18.95	178900	422.966	7710.8	87.8111	1163.84	7.05948	1159.38	7.05564
256	17	89	851302	17089851302	Census Tract 8513.02	42.0458	-88.2765	3610	10.6431	4.21173	0.569152	3.64257	0	0.587478	0.566149	0.43425	0.489487	0	0.610275	0.631395	0.667201	1327.53	31906.3	1327.53	7.19108	0.134939	0.367341	2060.7	45.3949	155600	394.462	9919.47	99.5965	1185.37	7.07781	4166.06	8.33473
257	17	89	853005	17089853005	Census Tract 8530.05	41.7728	-88.3674	5861	26.8162	11.4161	3.68262	6.89655	0.83696	0.614481	0.458328	0.399747	0.290706	0	0.244559	0.713371	0.688163	5129.82	44918	5129.82	8.54283	0.22362	0.472884	2533.86	50.3375	186600	431.972	8927	94.4828	1762.56	7.47452	2367.32	7.76951
258	17	89	851102	17089851102	Census Tract 8511.02	42.0423	-88.3023	3799	27.4836	14.2713	6.10187	4.99244	3.177	0.549343	0.545787	0.530163	0.479015	1.0566	0.839644	0.733106	0.645642	1499.63	33915.1	1499.63	7.31297	0.139132	0.373004	2034.75	45.1082	203100	450.666	10487.4	102.408	1519.36	7.32604	2480.48	7.81621
259	17	89	854501	17089854501	Census Tract 8545.01	41.8522	-88.4329	14975	47.9557	13.3731	5.36627	4.99716	3.00965	0.246492	0.270306	0.16316	0.236707	0.178174	0.0880709	0.766702	0.809653	4216.34	46248.7	4216.34	8.34672	0.161799	0.402243	6304.42	79.4004	354300	595.231	8539.6	92.41	5933.89	8.68844	162.712	5.09198
260	17	89	850702	17089850702	Census Tract 8507.02	42.1123	-88.5163	14119	31.333	9.72144	4.5616	4.54291	0.616938	0.204766	0.279883	0.186047	0.247981	0	0.256002	0.660587	0.727663	16644.6	52983.4	16644.6	9.71984	0.161373	0.401712	15859.2	125.933	239000	488.876	24222.6	155.636	5799.52	8.66553	123.136	4.81329
261	17	89	852202	17089852202	Census Tract 8522.02	41.9099	-88.3578	9021	38.7961	15.5955	5.03428	7.1551	3.40617	0.47755	0.167784	0.42371	0.16279	0.408163	0.0670952	0.754138	0.69988	5057.42	38578.8	5057.42	8.52861	0.257088	0.507038	1445.66	38.0218	264300	514.101	3838.4	61.9548	1932.28	7.56646	757.873	6.63052
262	17	89	851000	17089851000	Census Tract 8510	42.0589	-88.2986	6504	28.0466	14.1999	3.60297	7.20593	3.39103	0.549987	0.475285	0.46587	0.416155	1.0046	0.73005	0.686735	0.662624	2465.3	34045.8	2465.3	7.81007	0.197897	0.444856	442.386	21.033	152800	390.896	10852.1	104.173	1250.05	7.13094	1222.7	7.10882
263	17	89	851500	17089851500	Census Tract 8515	42.0233	-88.2769	1291	13.0841	10.0935	7.47664	2.61682	0	0.555782	0.549039	0.499629	0.427749	0	0.40685	0.595673	0.646829	701.517	31458.6	701.517	6.55325	0.212535	0.461015	3804.65	61.6819	133300	365.103	9006.47	94.9024	1038	6.94505	1024.72	6.93217
264	17	89	852102	17089852102	Census Tract 8521.02	41.9558	-88.3242	9040	50.1527	16.1851	7.5875	7.18816	1.40944	0.244844	0.329617	0.226135	0.311619	0	0.171838	0.80865	0.691565	8332.65	35100.5	8332.65	9.02794	0.467704	0.683889	5713.94	75.5906	353800	594.811	840.918	28.9986	3476.99	8.15392	481.396	6.17669
265	17	89	854504	17089854504	Census Tract 8545.04	41.7888	-88.4414	7592	52.6646	17.1891	6.32184	10.4232	0.444096	0.184111	0.328643	0.253918	0.234911	0	0.12058	0.938757	0.679744	11148.4	49509.9	11148.4	9.31905	0.369857	0.608159	2060.08	45.3881	338200	581.55	11350.1	106.537	5015.51	8.52029	213.278	5.3626
266	17	89	852606	17089852606	Census Tract 8526.06	41.8706	-88.3246	4705	64.1816	24.2152	6.83857	13.6211	3.75561	0.094829	0.220034	0.0837921	0.193967	0	0.123916	0.828181	0.710751	1697.23	37069.2	1697.23	7.43675	0.307184	0.554242	4157.11	64.4757	395100	628.57	2540.65	50.4049	1823.34	7.50843	780.864	6.6604
267	17	89	852401	17089852401	Census Tract 8524.01	41.9598	-88.4258	8531	46.4334	13.0395	6.49705	5.40663	1.13585	0.162778	0.269408	0.146067	0.250831	0.425683	0.099062	0.553472	0.759401	8199.36	43483.7	8199.36	9.01181	0.386982	0.622079	9217.19	96.0062	396400	629.603	8848.21	94.0649	6768.59	8.82005	190.709	5.25075
268	17	89	852402	17089852402	Census Tract 8524.02	41.9173	-88.4286	8418	50.2077	14.7328	5.42786	8.72335	0.581556	0.094554	0.232029	0.0941399	0.202637	0	0.244071	0.871821	0.673745	3670.72	44210.3	3670.72	8.20814	0.407873	0.63865	7357.47	85.7757	403700	635.374	9623.07	98.0972	4271.26	8.35966	242.079	5.48926
269	17	89	850202	17089850202	Census Tract 8502.02	42.1124	-88.2493	6700	10.2853	4.57863	2.78699	0.630392	1.16125	0.542433	0.484948	0.402638	0.430141	0	0.541715	0.68286	0.70431	8857.47	32361.5	8857.47	9.08902	0.405884	0.63709	6922.41	83.201	151100	388.716	6232.17	78.9441	2235.67	7.7123	2769.86	7.92655
270	17	89	852003	17089852003	Census Tract 8520.03	41.9304	-88.2854	7481	58.7234	18.7766	5.21277	9.9734	3.59043	0.111125	0.289111	0.222979	0.273789	0	0.411015	0.489553	0.608206	5813.48	32249.5	5813.48	8.66793	0.391459	0.625667	5373.04	73.301	394700	628.252	544.008	23.324	2610.34	7.86724	781.982	6.66183
271	17	89	851801	17089851801	Census Tract 8518.01	41.997	-88.2847	7675	36.4822	11.6113	3.91144	7.40467	0.295203	0.398694	0.468354	0.284013	0.414021	0	0.440539	0.745644	0.673616	3589.04	31787.1	3589.04	8.18564	0.305479	0.552701	3880.64	62.2948	202000	449.444	6101.67	78.1132	1586.56	7.36932	794.255	6.6774
272	17	89	852808	17089852808	Census Tract 8528.08	41.83	-88.3295	7136	48.6305	17.4006	4.7261	9.66703	3.00752	0.252917	0.422376	0.154107	0.310849	0.502723	0.158983	0.828339	0.712513	5943.59	39151.7	5943.59	8.69007	0.39828	0.631095	8463.71	91.9984	282900	531.883	2020.39	44.9487	2290.58	7.73656	799.768	6.68432
273	17	89	852806	17089852806	Census Tract 8528.06	41.8264	-88.2816	7285	55.5494	20.4495	8.6293	10.1276	1.69256	0.204765	0.503316	0.159227	0.368806	0.898473	0.234866	0.532947	0.704861	6570.54	35773.7	6570.54	8.79035	0.357706	0.598085	9661.33	98.292	330400	574.804	4710.14	68.6305	2410.37	7.78754	736.418	6.6018
274	17	89	852907	17089852907	Census Tract 8529.07	41.7786	-88.2938	6468	11.6441	4.96196	2.38174	2.05094	0.529276	0.564393	0.557557	0.486563	0.440881	0	0.256535	0.660203	0.686999	2250.18	39410.5	2250.18	7.71877	0.212961	0.461477	5224.86	72.2832	151400	389.102	5789.96	76.0918	1510.96	7.3205	1982.81	7.59227
275	17	89	850301	17089850301	Census Tract 8503.01	42.129	-88.2697	7408	12.2568	4.63035	1.4786	2.37354	0.77821	0.632602	0.527376	0.506281	0.486723	0	0.694748	0.648659	0.704429	8694.71	34717.5	8694.71	9.07047	0.332694	0.576796	7749.06	88.0288	152400	390.384	8483.4	92.1054	2850.59	7.95528	1954.08	7.57767
276	17	89	850302	17089850302	Census Tract 8503.02	42.1133	-88.2736	5196	17.6064	8.64753	4.46212	3.56278	0.622622	0.562549	0.461215	0.500288	0.40186	0	0.512786	0.658626	0.715344	7575.55	34203.1	7575.55	8.93268	0.377674	0.614552	6204.66	78.7697	189000	434.741	8195.28	90.5278	1556.55	7.35023	1351.43	7.20892
277	17	89	850400	17089850400	Census Tract 8504	42.0999	-88.2563	2289	36.036	16.6257	2.1294	8.19001	6.30631	0.195343	0.445399	0.248912	0.341923	0	0.286277	0.813664	0.631536	7486.3	32279.1	7486.3	8.92083	0.373339	0.611015	5441.89	73.7691	199400	446.542	6553.25	80.9522	1331.59	7.19413	449.773	6.10874
278	17	89	851904	17089851904	Census Tract 8519.04	42.0415	-88.3445	7975	27.6774	10.7095	4.26221	5.5031	0.94416	0.520908	0.525682	0.481221	0.441106	0.522298	0.695626	0.545034	0.703068	2329.33	37320.7	2329.33	7.75334	0.285511	0.534333	3202.26	56.5885	251900	501.896	10482.2	102.383	2332.53	7.75471	885.675	6.78635
279	17	89	851400	17089851400	Census Tract 8514	42.0285	-88.2676	6972	12.3711	3.49185	0.964416	1.92883	0.598603	0.544749	0.555409	0.445223	0.492414	0.393258	0.295439	0.659274	0.683571	1028.71	30795.4	1028.71	6.93606	0.185462	0.430652	4042.04	63.577	151400	389.102	9856.98	99.2823	1152.29	7.04951	3558.71	8.17715
280	17	89	851600	17089851600	Census Tract 8516	42.0271	-88.2898	6007	24.3967	10.8974	3.99698	4.44947	2.45098	0.570702	0.576401	0.492646	0.474246	0	0.613213	0.616828	0.632452	843.977	32580.6	843.977	6.73813	0.133518	0.365401	2875.98	53.6282	161200	401.497	9043.19	95.0957	1009.53	6.91724	3140.86	8.05225
281	17	89	853008	17089853008	Census Tract 8530.08	41.7883	-88.34	4702	20.2172	8.27301	4.86039	3.20579	0.206825	0.605052	0.572145	0.546524	0.43847	0	0	0.651051	0.712715	4038.82	42079.7	4038.82	8.30371	0.20415	0.451829	3756.17	61.2876	170800	413.28	6695.7	81.8272	1984.58	7.59316	1849.34	7.52258
282	17	89	853006	17089853006	Census Tract 8530.06	41.7723	-88.3545	3968	30.0636	11.877	3.65854	7.15801	1.06045	0.618323	0.523724	0.450402	0.389754	0	0.143772	0.758514	0.711499	4083.42	44026.5	4083.42	8.31469	0.133234	0.365012	1984.77	44.5508	170600	413.038	8664.82	93.085	1951.89	7.57655	2557.2	7.84667
283	17	89	854302	17089854302	Census Tract 8543.02	41.7385	-88.2983	4823	7.08203	2.1515	1.52398	0	0.627521	0.516036	0.538731	0.450242	0.44239	0	0.320573	0.640981	0.575902	2642.11	42387.8	2642.11	7.87933	0.169545	0.411758	4537.15	67.3584	142700	377.757	4365.7	66.0734	2066.89	7.6338	1831.75	7.51303
284	17	89	854301	17089854301	Census Tract 8543.01	41.7466	-88.3018	6822	7.28703	0.923709	0.47896	0	0.444749	0.491226	0.555341	0.372866	0.452628	0	0.320573	0.680397	0.553356	1690.38	42051.9	1690.38	7.43271	0.130463	0.361196	3965.5	62.9722	126300	355.387	4697.33	68.5371	1283.2	7.15711	5838.08	8.67216
285	17	89	853007	17089853007	Census Tract 8530.07	41.7758	-88.3399	6314	26.2866	6.41694	2.60586	3.81108	0	0.638069	0.594468	0.593015	0.476878	0	0.107181	0.73265	0.684213	3133.48	42793.3	3133.48	8.0499	0.111987	0.334645	2401.42	49.0043	181500	426.028	8079.31	89.885	2285.91	7.73452	3187.42	8.06697
286	17	89	852906	17089852906	Census Tract 8529.06	41.7984	-88.3021	4770	37.9496	14.973	8.40827	5.21583	1.34892	0.560492	0.44963	0.445296	0.346035	0.953895	0.265213	0.786183	0.662709	4157.03	38797.1	4157.03	8.33256	0.235771	0.485562	6152.64	78.4388	239200	489.081	5999.82	77.4585	1923.12	7.5617	488.327	6.19099
287	17	43	841501	17043841501	Census Tract 8415.01	41.8872	-88.2277	6345	20.449	7.85689	3.29709	3.01648	1.54332	0.495268	0.428264	0.535408	0.402597	0	0.196656	0.74801	0.628927	2487.47	28883.8	2487.47	7.81902	0.320827	0.566416	9645.51	98.2115	205200	452.99	6237.15	78.9756	1939.04	7.56995	456.28	6.12311
288	17	43	841401	17043841401	Census Tract 8414.01	41.881	-88.1789	6371	33.8898	15.4961	6.01575	4.69291	4.7874	0.468117	0.407987	0.534344	0.371353	0	0.341971	0.672542	0.706734	1663.82	25419.3	1663.82	7.41687	0.524551	0.724259	7118.67	84.3722	231800	481.456	5120.01	71.5542	1993.68	7.59774	711.626	6.56755
289	17	43	841307	17043841307	Census Tract 8413.07	41.9182	-88.1622	6181	45.3984	18.266	9.25926	6.5376	2.46914	0.330932	0.396047	0.304618	0.370523	0	0.391351	0.656595	0.672042	5126.18	22614.5	5126.18	8.54212	0.262986	0.512821	8070.69	89.837	288600	537.215	5246.63	72.4336	3215.03	8.07559	1375.59	7.22664
290	17	43	846201	17043846201	Census Tract 8462.01	41.7328	-88.1165	5627	54.7906	21.4336	8.58765	10.3974	2.44855	0.352266	0.383018	0.269322	0.337582	0	0.192319	0.721996	0.571211	5742.85	29415	5742.85	8.65571	0.236765	0.486585	5301.92	72.8143	319300	565.066	3565.1	59.7084	1429.13	7.26482	1957.99	7.57967
291	17	43	846206	17043846206	Census Tract 8462.06	41.746	-88.1365	4320	56.1694	23.0203	6.21547	12.0166	4.78821	0.251713	0.3406	0.108829	0.29324	0	0.32049	0.66344	0.632623	3820.9	30101	3820.9	8.24824	0.192709	0.438987	3396.22	58.2771	340000	583.095	2354.3	48.5211	1840.5	7.51779	2021.49	7.61159
292	17	43	843302	17043843302	Census Tract 8433.02	41.8936	-88.0052	3121	38.4113	12.7856	2.82916	6.63765	3.31882	0.223397	0.285042	0.23749	0.2878	1.30095	0.313253	0.665594	0.699083	1360.88	12773.5	1360.88	7.21589	0.104029	0.322535	3373.87	58.085	256300	506.261	4398.69	66.3226	1024.19	6.93166	2088.33	7.64412
293	17	43	841004	17043841004	Census Tract 8410.04	41.9765	-88.0671	3492	36.8506	17.4612	7.98072	5.57043	3.91002	0.36683	0.292389	0.380659	0.373714	0	0.55077	0.672971	0.765971	558.609	13698.1	558.609	6.32545	0.273502	0.522975	7563.13	86.9662	286300	535.07	3872.63	62.2305	1558.4	7.35141	1408.89	7.25056
294	17	43	841003	17043841003	Census Tract 8410.03	41.986	-88.0628	3087	43.5976	11.8902	4.81707	2.86585	4.20732	0.401021	0.349282	0.405696	0.415928	0	0.303956	0.774579	0.763051	610.231	13360.2	610.231	6.41384	0.179351	0.423498	6475.7	80.4717	300400	548.088	2759.4	52.53	1418.62	7.25744	1072.35	6.97761
295	17	43	845902	17043845902	Census Tract 8459.02	41.7491	-87.9307	3785	51.8857	13.6	3.31429	7.54286	2.74286	0.321113	0.378275	0.442559	0.413281	0.976971	0.202876	0.788792	0.678804	4689.53	16561.7	4689.53	8.45309	0.158886	0.398605	10087.5	100.437	398700	631.427	587.718	24.2429	1183.75	7.07645	427.172	6.05719
296	17	43	845402	17043845402	Census Tract 8454.02	41.7748	-87.9389	3127	55.4829	18.1554	7.98838	9.51343	0.653595	0.359698	0.351098	0.442121	0.358521	0	0.139567	0.877282	0.546391	2754.18	14971.3	2754.18	7.92088	0.221062	0.470172	8052.65	89.7365	515800	718.192	1546.63	39.3273	1587.07	7.36965	968.335	6.87558
297	17	43	845901	17043845901	Census Tract 8459.01	41.7225	-87.9291	3331	72.9878	11.5854	5.91463	4.14634	1.52439	0.468804	0.347049	0.557615	0.451478	1.62393	0.196487	0.808226	0.743971	4376.6	17418.7	4376.6	8.38403	0.458182	0.676892	8449.47	91.921	694500	833.367	2411.21	49.104	3195.17	8.0694	537.695	6.28729
298	17	43	844501	17043844501	Census Tract 8445.01	41.8595	-87.966	3852	36.9318	14.1098	6.81818	5.49242	1.79924	0.328526	0.380785	0.290974	0.367745	0	0.61381	0.667468	0.712242	4203.85	12449	4203.85	8.34376	0.173737	0.416818	817.52	28.5923	281200	530.283	2019.9	44.9433	820.009	6.70932	969.506	6.87679
299	17	43	846314	17043846314	Census Tract 8463.14	41.7785	-88.0477	3419	60.4823	22.7854	12.3032	6.00394	4.47835	0.271342	0.342655	0.177309	0.269816	1.70497	0.190282	0.657247	0.721511	2051.95	21898.9	2051.95	7.62655	0.199957	0.447166	2009.04	44.8223	343000	585.662	4224.89	64.9992	1476.14	7.29718	1411.3	7.25227
300	17	43	841901	17043841901	Census Tract 8419.01	41.8815	-88.0859	2343	57.2169	17.5454	6.828	7.34659	3.37079	0.099772	0.353671	0.162613	0.323641	0	0.45811	0.815322	0.564991	1400.26	18711.2	1400.26	7.24441	0.143964	0.379425	1334.91	36.5365	419600	647.765	2505.39	50.0538	1513.18	7.32197	1411.26	7.25224
301	17	43	846603	17043846603	Census Tract 8466.03	41.927	-87.9945	4593	12.2002	4.01158	0.537634	0.661704	2.81224	0.573573	0.500389	0.476851	0.602802	0	0.302806	0.668209	0.66875	3684.58	9602.78	3684.58	8.21191	0.15782	0.397266	5386.6	73.3934	227200	476.655	5150.59	71.7676	979.634	6.88718	4074.03	8.31239
302	17	43	841206	17043841206	Census Tract 8412.06	41.9109	-88.1351	5679	36.0098	16.9004	5.15428	9.43198	2.31417	0.410029	0.431028	0.383035	0.390933	0.647088	0.501859	0.822488	0.667639	4903.74	20765.2	4903.74	8.49775	0.128757	0.358828	5923.13	76.9619	265400	515.17	3245.19	56.9666	2178.19	7.68625	1536.68	7.33738
303	17	43	841205	17043841205	Census Tract 8412.05	41.9235	-88.1334	4695	27.2835	10.7948	4.34954	5.61487	0.830368	0.440206	0.483542	0.422746	0.47599	0	0.994619	0.624484	0.679105	6266.96	20159	6266.96	8.74305	0.094223	0.306958	6983.22	83.5657	238400	488.262	4493.6	67.0343	1834.06	7.51429	2395.18	7.78121
304	17	43	841204	17043841204	Census Tract 8412.04	41.93	-88.0911	6325	31.1551	9.0099	5.08251	3.33333	0.594059	0.681278	0.577432	0.698415	0.580939	0	0.359461	0.686383	0.672022	6063.24	16600.2	6063.24	8.71	0.119591	0.345819	6260.81	79.1253	223800	473.075	5473.02	73.9798	1410.59	7.25176	2049.53	7.62537
305	17	43	841108	17043841108	Census Tract 8411.08	41.966	-88.1356	4395	29.586	10.836	8.64448	1.8263	0.36526	0.630284	0.546153	0.670605	0.537136	0.783699	0.375943	0.753113	0.615851	2702.65	19424.2	2702.65	7.90199	0.34051	0.583533	10910.9	104.455	197600	444.522	7491.97	86.5562	2346.42	7.76065	870.36	6.76891
306	17	43	844701	17043844701	Census Tract 8447.01	41.8082	-87.9814	4189	34.8294	13.8241	5.78995	5.43088	2.60323	0.279881	0.282677	0.378751	0.291949	0	0.170561	0.487758	0.637721	1450.18	15476.5	1450.18	7.27944	0.160591	0.400738	2973.53	54.5301	273300	522.781	2018.64	44.9293	707.829	6.5622	1557.94	7.35112
307	17	43	846404	17043846404	Census Tract 8464.04	41.7856	-88.1586	5731	39.0706	12.4733	6.51177	4.46347	1.49801	0.476518	0.418216	0.389796	0.385144	0	0.367005	0.55052	0.644647	1286.27	30009.7	1286.27	7.1595	0.200952	0.448277	1669.48	40.8592	245500	495.48	221.705	14.8898	1316.76	7.18293	2005.94	7.60387
308	17	43	846405	17043846405	Census Tract 8464.05	41.7978	-88.1681	3898	61.5478	24.741	14.1987	10.1158	0.426569	0.434679	0.376856	0.406672	0.322245	0.544588	0.0790357	0.450225	0.63608	2758.9	29882.9	2758.9	7.92259	0.261849	0.511712	2301.01	47.9689	506700	711.829	1758.79	41.9379	1488.6	7.30559	530.968	6.2747
309	17	43	841113	17043841113	Census Tract 8411.13	41.946	-88.0864	3901	39.7516	8.95445	7.40166	1.19048	0.362319	0.596705	0.485542	0.597566	0.528238	0	0.187572	0.701086	0.700323	4264.87	15732.6	4264.87	8.35817	0.178356	0.422322	7878.1	88.7587	358500	598.749	7263.77	85.2277	1360.46	7.21558	2270.94	7.72795
310	17	43	841111	17043841111	Census Tract 8411.11	41.9566	-88.0887	3715	49.4104	17.5744	7.63616	8.14149	1.79674	0.25853	0.428761	0.421545	0.448358	0.58651	0.658453	0.723193	0.701607	3298.95	15683.6	3298.95	8.10136	0.253748	0.503734	9072.7	95.2507	292700	541.018	6600.74	81.245	1653.59	7.4107	1659.28	7.41414
311	17	43	841704	17043841704	Census Tract 8417.04	41.895	-88.1244	4425	57.7973	16.423	8.1384	6.53021	1.75439	0.458393	0.388885	0.332643	0.353737	0.402414	0.286882	0.83798	0.635241	3632.27	20673.8	3632.27	8.19761	0.125915	0.354845	4019.3	63.3979	438500	662.193	1268.33	35.6136	1104.49	7.00714	822.998	6.71295
312	17	43	845401	17043845401	Census Tract 8454.01	41.7805	-87.9257	3094	68.3993	14.1089	4.29043	8.82838	0.990099	0.396966	0.272272	0.291375	0.304311	0	0.162829	0.564737	0.738889	2503.38	13765.5	2503.38	7.8254	0.234705	0.484463	7677.07	87.6189	742200	861.51	338.3	18.3929	2064.92	7.63285	1015.12	6.92276
313	17	43	845508	17043845508	Census Tract 8455.08	41.7677	-87.9556	3691	52.3841	19.2747	8.66353	8.52921	2.08193	0.365739	0.392399	0.342779	0.441292	0	0.281594	0.592011	0.702567	3257.32	16491.3	3257.32	8.08866	0.191715	0.437852	7943.43	89.1259	269400	519.038	2983.11	54.6179	1347.33	7.20588	1573.15	7.36084
314	17	43	845811	17043845811	Census Tract 8458.11	41.7468	-87.9535	3918	38.1343	7.48334	3.07535	4.408	0	0.294386	0.330127	0.437014	0.425605	0	0.139567	0.334952	0.695602	5583.59	18125.7	5583.59	8.62759	0.16386	0.404796	10130.2	100.649	289000	537.587	1767.14	42.0374	1175.18	7.06918	1469.22	7.29249
315	17	43	846604	17043846604	Census Tract 8466.04	41.9243	-88.0153	3592	28.5882	7.90861	3.45636	2.92911	1.52314	0.490175	0.5194	0.674269	0.592447	0.823353	0	0.756489	0.669246	4212.69	11188.3	4212.69	8.34586	0.141974	0.376794	6621.67	81.3736	230900	480.521	6279.77	79.245	1152.89	7.05003	1087.1	6.99127
316	17	43	841104	17043841104	Census Tract 8411.04	41.9811	-88.0926	4358	42.0776	13.3791	4.93128	7.35651	1.09135	0.269715	0.412356	0.286181	0.443214	0	0.47136	0.760435	0.720147	2115.02	15809	2115.02	7.65682	0.128899	0.359026	7636.15	87.3851	325600	570.614	4564.98	67.5647	2296.71	7.73923	954.771	6.86147
317	17	43	841103	17043841103	Census Tract 8411.03	41.9669	-88.0954	4048	34.4284	10.7111	6.25563	3.28533	1.17012	0.485129	0.315963	0.402333	0.394282	0.647948	0.801763	0.625862	0.729511	2859.03	16097.5	2859.03	7.95824	0.228025	0.47752	9187.41	95.851	264000	513.809	5915.9	76.9149	2144.86	7.67083	1600.87	7.3783
318	17	43	846504	17043846504	Census Tract 8465.04	41.7716	-88.1627	5884	47.7612	15.2031	4.89413	7.46269	2.84623	0.452274	0.366002	0.383417	0.286097	0.530973	0.48354	0.754232	0.647924	1719.18	30877.7	1719.18	7.4496	0.169402	0.411585	1726.38	41.5498	367800	606.465	1550.56	39.3771	1112.8	7.01463	1262.87	7.14114
319	17	43	843000	17043843000	Census Tract 8430	41.8975	-87.959	4825	53.6	22.0444	7.55556	10.0444	4.44444	0.298076	0.266016	0.300673	0.278051	0.68408	0.444483	0.841463	0.687708	1518.96	10208.7	1518.96	7.32578	0.0812904	0.285115	1123.87	33.5242	392800	626.738	742.149	27.2424	1108.19	7.01048	1710.68	7.44465
320	17	43	843100	17043843100	Census Tract 8431	41.8982	-87.9751	3958	25.2089	14.4847	2.59981	7.66017	4.2247	0.445468	0.376978	0.468629	0.382298	0.604839	0.650107	0.754355	0.721363	309.919	10826.3	309.919	5.73631	0.0889647	0.298269	2446.85	49.4656	241500	491.426	1977.37	44.4676	1032.17	6.93942	2324.35	7.7512
321	17	43	841208	17043841208	Census Tract 8412.08	41.9096	-88.1009	4897	33.8954	10.7364	7.29525	2.3744	1.06676	0.626577	0.556247	0.606859	0.551402	0	0.418153	0.629983	0.663106	4616.56	18211.9	4616.56	8.43741	0.0940809	0.306726	4522.23	67.2476	197900	444.86	3073	55.4347	1625.34	7.39347	924.937	6.82973
322	17	43	841210	17043841210	Census Tract 8412.10	41.9225	-88.1151	4177	30.2096	10.8343	3.71688	4.03322	3.08422	0.569957	0.526039	0.615357	0.5269	0	0.49731	0.415391	0.703822	6330.73	18757.4	6330.73	8.75317	0.0825695	0.287349	6230.34	78.9325	148200	384.968	4192.43	64.749	1643.01	7.40428	1228.26	7.11335
323	17	43	841706	17043841706	Census Tract 8417.06	41.8855	-88.0395	3864	25.0962	9.61538	3.46154	4.80769	1.34615	0.689945	0.387946	0.611664	0.325157	0	0.339791	0.491255	0.737553	1739.65	15425.5	1739.65	7.46144	0.364528	0.603761	2491.89	49.9188	249500	499.5	6171.04	78.5559	2261.32	7.7237	909.791	6.81321
324	17	43	842709	17043842709	Census Tract 8427.09	41.845	-88.0386	3403	31.4794	11.624	2.16908	7.95328	1.50167	0.529719	0.409007	0.291985	0.34813	0	0.176941	0.758698	0.673103	4109.25	18663.1	4109.25	8.321	0.209905	0.458154	2541.45	50.4128	275900	525.262	3037.86	55.1168	2040.62	7.62101	1354.17	7.21094
325	17	43	841112	17043841112	Census Tract 8411.12	41.9624	-88.1152	3266	33.9562	11.9594	6.13988	5.81954	0	0.379279	0.489284	0.426248	0.496963	1.71674	0.511416	0.71563	0.707961	2993.44	17774.6	2993.44	8.00418	0.27066	0.52025	10330	101.637	346600	588.727	7359.41	85.787	1630.33	7.39654	1054.03	6.96038
326	17	43	845807	17043845807	Census Tract 8458.07	41.7337	-87.9925	6572	49.8954	15.4858	6.66667	7.56353	1.25561	0.223581	0.436194	0.376441	0.465471	0	0	0.482812	0.674444	6729.41	21345.9	6729.41	8.81424	0.367796	0.606462	8080.6	89.8922	421600	649.307	5110.13	71.4852	1704.17	7.44084	1042.69	6.94956
327	17	43	845810	17043845810	Census Tract 8458.10	41.7496	-87.9661	4008	43.9099	17.042	9.3654	6.9089	0.767656	0.545027	0.276873	0.505839	0.366032	0	0	0.73736	0.6346	5184.31	18559.5	5184.31	8.55339	0.150217	0.387578	9248.47	96.169	295500	543.599	2853.7	53.42	1337.6	7.19863	2160.58	7.67813
328	17	43	845809	17043845809	Census Tract 8458.09	41.7398	-88.0217	3965	39.6198	12.5563	5.50275	6.65333	0.4002	0.359821	0.485633	0.399062	0.417945	0	0.129312	0.786755	0.660161	6268.74	22613	6268.74	8.74333	0.26597	0.515723	5774.22	75.9883	353000	594.138	7291.72	85.3916	1536.71	7.3374	1049.07	6.95566
329	17	43	841102	17043841102	Census Tract 8411.02	41.9811	-88.1213	5928	40.2134	12.3476	7.0122	4.7561	0.579268	0.538394	0.495145	0.499797	0.494277	0	0.497362	0.705495	0.680121	940.599	18189.8	940.599	6.84652	0.170042	0.412361	8869.19	94.1764	208200	456.289	5683.57	75.3895	2792.32	7.93463	1282.44	7.15652
330	17	43	841002	17043841002	Census Tract 8410.02	41.9641	-88.0661	3073	33.9229	9.66519	3.47442	3.97979	2.21099	0.133898	0.394221	0.337639	0.413063	1.70557	0.288662	0.7428	0.712847	1947.02	13714.2	1947.02	7.57406	0.340155	0.583228	8932.22	94.5105	349600	591.27	5195.1	72.0771	1658.41	7.41362	753.253	6.6244
331	17	43	844201	17043844201	Census Tract 8442.01	41.8673	-88.0202	6013	33.7353	13.791	7.29746	4.6073	1.88621	0.400456	0.412292	0.331566	0.332652	0.69541	0.318779	0.587215	0.70032	2135.77	15811.8	2135.77	7.66658	0.176792	0.420467	804.562	28.3648	243800	493.761	5468.24	73.9475	998.93	6.90668	1685.36	7.42973
332	17	43	844202	17043844202	Census Tract 8442.02	41.8681	-88.0002	2707	35.8802	13.8577	5.46816	4.56929	3.82023	0.272204	0.37111	0.286699	0.333738	0	0.823763	0.816005	0.643381	2549.39	14763.4	2549.39	7.84361	0.140908	0.375377	1088.84	32.9976	300400	548.088	4208.06	64.8696	1751.08	7.46799	1442.56	7.27417
333	17	43	844301	17043844301	Census Tract 8443.01	41.8468	-88.0073	5994	53.1415	17.4985	6.19495	8.36759	2.936	0.459157	0.476591	0.352869	0.44489	1.46484	0.467762	0.714625	0.70738	4505.83	16069.5	4505.83	8.41313	0.118454	0.344171	1844.46	42.9472	233800	483.529	3627.22	60.2264	947.784	6.85413	1053.61	6.95998
334	17	43	841114	17043841114	Census Tract 8411.14	41.9461	-88.1175	3898	42.6201	14.4978	8.73362	4.19214	1.57205	0.534085	0.526315	0.490535	0.553284	0.538922	0.704671	0.732142	0.675551	4789.65	18244.3	4789.65	8.47421	0.228452	0.477966	8785.63	93.7317	316300	562.406	6806.76	82.5031	578.345	6.36017	581.884	6.36627
335	17	43	841322	17043841322	Census Tract 8413.22	41.9463	-88.155	4600	36.1529	14.6808	7.15738	6.34404	1.17934	0.635691	0.473465	0.607881	0.482816	0	0.914037	0.719872	0.669141	4667.02	21292.3	4667.02	8.44828	0.201023	0.448356	10082.6	100.412	227100	476.55	7507.16	86.6439	2039.97	7.62069	2295.31	7.73862
336	17	43	841327	17043841327	Census Tract 8413.27	41.9524	-88.1943	4280	40.6406	15.0998	7.69551	7.40433	0	0.249358	0.368405	0.297003	0.37335	0.908403	0.377892	0.786759	0.660032	4512.22	24420.1	4512.22	8.41455	0.422014	0.649626	12632.6	112.395	328400	573.062	7660.85	87.5263	3163.23	8.05935	601.689	6.39974
337	17	43	846311	17043846311	Census Tract 8463.11	41.7343	-88.0523	5675	41.4113	19.1891	12.8134	3.74497	2.63076	0.470276	0.530614	0.46736	0.422493	0.836614	0.350579	0.823759	0.701631	6898.38	24957	6898.38	8.83904	0.330704	0.575069	4892.13	69.9438	263600	513.42	5669.02	75.2929	1617.97	7.38893	2482.99	7.81722
338	17	43	846105	17043846105	Census Tract 8461.05	41.7879	-88.1357	3516	49.3026	13.1974	8.2618	4.2382	0.697425	0.326466	0.451292	0.328297	0.399751	0	0.522662	0.630941	0.578952	1195.71	28132.9	1195.71	7.0865	0.151709	0.389498	1426.9	37.7743	418900	647.225	1744.25	41.7643	307.977	5.73002	1379.5	7.22948
339	17	43	846312	17043846312	Census Tract 8463.12	41.7783	-88.0831	4383	53.1779	18.9716	10.1884	5.55733	3.22581	0.321076	0.392916	0.259351	0.365443	0.345755	0.204196	0.526771	0.715233	2335.06	24518.9	2335.06	7.75579	0.294891	0.543039	993.595	31.5213	168100	410	2567.45	50.67	1347.14	7.20574	1773.93	7.48095
340	17	43	840901	17043840901	Census Tract 8409.01	41.9723	-88.041	3478	34.7312	11.3978	7.68817	2.84946	0.860215	0.364922	0.40071	0.465338	0.482994	0.497512	0.293128	0.786068	0.726547	1056.46	11559.8	1056.46	6.96268	0.321964	0.567419	6813.52	82.544	323500	568.771	4285.59	65.4644	1968.18	7.58487	502.334	6.21927
341	17	43	840802	17043840802	Census Tract 8408.02	41.9537	-87.9498	5369	21.2018	7.06727	4.91308	0.869237	1.28496	0.505917	0.481692	0.631524	0.564993	1.0395	0.90011	0.68623	0.720867	759.553	4863.31	759.553	6.63273	0.186883	0.432299	3532.74	59.4369	246300	496.286	5520.03	74.2969	1099.45	7.00256	2036.38	7.61893
342	17	43	840801	17043840801	Census Tract 8408.01	41.9525	-87.9309	2776	14.9241	2.19224	1.0118	1.18044	0	0.561664	0.519182	0.541439	0.578896	4.50055	0.2079	0.705986	0.696858	1033	3788.87	1033	6.94022	0.127052	0.356443	4311.16	65.6594	215900	464.65	5160.73	71.8382	1617.91	7.38889	1102.21	7.00507
343	17	43	844401	17043844401	Census Tract 8444.01	41.8277	-88.016	3433	59.9739	12.5163	3.12907	8.08344	1.30378	0.242275	0.403432	0.272651	0.340566	0	0.520696	0.669506	0.702091	3606.14	17290.7	3606.14	8.19039	0.228949	0.478486	1407.7	37.5193	411400	641.405	2550.64	50.5039	1154.13	7.05111	655.025	6.48467
344	17	43	844402	17043844402	Census Tract 8444.02	41.8297	-87.9882	5064	50.4	10.44	6.96	2.96	0.52	0.523914	0.345634	0.530278	0.348308	0.409836	0.468695	0.802712	0.678583	3823.5	15024.4	3823.5	8.24892	0.288709	0.537316	973.396	31.1993	709200	842.14	2367.91	48.6611	1732.62	7.45739	667.609	6.5037
345	17	43	841323	17043841323	Census Tract 8413.23	41.945	-88.1704	3116	39.5476	19.671	3.90679	14.8732	0.891021	0.468194	0.407455	0.504185	0.429177	0.940734	0.365344	0.412041	0.693553	5098.45	22577	5098.45	8.53669	0.311163	0.55782	10709.9	103.489	214800	463.465	7999.83	89.4418	3015.39	8.01148	2439.66	7.79961
346	17	43	841326	17043841326	Census Tract 8413.26	41.9184	-88.1858	3142	48.2721	12.8908	6.91168	4.99177	0.987383	0.306369	0.397029	0.310983	0.378025	0	0.462283	0.578403	0.708192	4292.03	24481.7	4292.03	8.36452	0.460243	0.678412	9637.41	98.1703	423900	651.076	6793.06	82.42	2878.41	7.96499	221.688	5.40127
347	17	43	841321	17043841321	Census Tract 8413.21	41.9604	-88.1646	2749	44.3211	15.8616	7.5718	7.50653	0.78329	0.417952	0.562253	0.349524	0.585991	1.79949	0	0.73794	0.652526	3330.15	21879.6	3330.15	8.11077	0.40361	0.635303	11836	108.794	301600	549.181	8870.57	94.1837	3026.64	8.01521	1088.86	6.99289
348	17	43	841318	17043841318	Census Tract 8413.18	41.9649	-88.171	2783	38.9198	7.86338	1.82685	5.0834	0.953137	0.406249	0.42261	0.476196	0.454699	0	0.660266	0.819595	0.667703	3140.81	22358.9	3140.81	8.05224	0.390748	0.625099	12537.9	111.973	258900	508.822	8678.1	93.1563	2944.78	7.98779	896.167	6.79813
349	17	43	846315	17043846315	Census Tract 8463.15	41.7759	-88.0639	4402	49.3559	19.0821	9.86312	6.76328	2.45572	0.268622	0.3997	0.225045	0.342634	0	0.334835	0.808796	0.706858	2539.93	23215.7	2539.93	7.83989	0.25723	0.507179	645.479	25.4063	293100	541.387	3855.67	62.094	1387.44	7.23521	1413.42	7.25377
350	17	43	846313	17043846313	Census Tract 8463.13	41.7645	-88.0845	4952	54.7006	16.156	6.4415	9.12256	0.591922	0.478633	0.405538	0.502958	0.347778	0	0.0576258	0.699666	0.645504	3824.61	25320.3	3824.61	8.24921	0.399915	0.632388	1648.83	40.6058	357100	597.578	1918.58	43.8016	1923.17	7.56173	1089.73	6.99369
351	17	43	846209	17043846209	Census Tract 8462.09	41.766	-88.1385	3638	51.1037	16.1204	6.22074	6.68896	3.2107	0.310972	0.283662	0.223524	0.241784	0	0.653377	0.636184	0.669838	1631.58	29265.4	1631.58	7.3973	0.162439	0.403037	1193.48	34.5468	493500	702.496	364.317	19.0871	982.156	6.88975	1550.58	7.34638
352	17	43	840600	17043840600	Census Tract 8406	41.9095	-87.9497	4884	50.0424	15.4368	5.21629	7.88804	2.33249	0.242319	0.372817	0.309499	0.377226	0.642742	0.24338	0.880633	0.750898	1307.9	8671.91	1307.9	7.17618	0.0757479	0.275223	1646.64	40.5788	382600	618.547	1627.86	40.3468	1030.63	6.93793	2001.56	7.60168
353	17	43	840202	17043840202	Census Tract 8402.02	41.9544	-88.015	5182	33.1654	7.43898	4.45564	2.98334	0	0.352507	0.44479	0.530547	0.567247	0	0.169741	0.845737	0.658763	1920.79	9768.29	1920.79	7.56049	0.276416	0.525753	5624.11	74.9941	349400	591.101	6923.51	83.2076	1219.09	7.10586	978.693	6.88622
354	17	43	840201	17043840201	Census Tract 8402.01	41.9789	-88.0144	5458	44.8052	13.1237	7.68968	3.24675	2.18729	0.488	0.372957	0.538756	0.502541	0	0.215403	0.674732	0.749934	803.099	9329.6	803.099	6.68848	0.233426	0.483142	4514.82	67.1924	320800	566.392	4703.94	68.5853	2021.78	7.61173	602.043	6.40033
355	17	43	840104	17043840104	Census Tract 8401.04	41.9435	-87.9923	6278	19.8445	9.29682	5.84855	2.19743	1.25084	0.499671	0.44028	0.591601	0.54473	0.690676	0	0.592714	0.694303	2545.48	8463.34	2545.48	7.84207	0.354082	0.595048	5260.21	72.5273	234400	484.149	6505.05	80.6539	1638.79	7.40171	1696.04	7.43605
356	17	43	840103	17043840103	Census Tract 8401.03	41.9468	-87.9727	6640	37.5431	10.561	2.78909	3.79191	3.97994	0.30692	0.482599	0.480138	0.585999	0	0.216272	0.789014	0.664994	1738.86	6870.47	1738.86	7.46099	0.387622	0.622593	4305.19	65.6139	295100	543.231	5712.02	75.5779	1914.7	7.55732	968.262	6.8755
357	17	43	841315	17043841315	Census Tract 8413.15	41.9819	-88.154	3134	29.9525	11.5065	5.9312	3.85528	1.72005	0.544651	0.548387	0.524457	0.532663	0	0.307434	0.403853	0.657115	796.18	20900.8	796.18	6.67983	0.210758	0.459084	10686.9	103.377	220900	470	6346.85	79.6671	1878.72	7.53835	1385.21	7.23361
358	17	43	841314	17043841314	Census Tract 8413.14	41.979	-88.1712	6331	39.7567	12.79	5.12167	5.43294	2.23543	0.307131	0.457287	0.373151	0.477977	0.973236	0	0.812628	0.598062	1955.04	22325	1955.04	7.57817	0.323243	0.568545	11999.6	109.543	278800	528.015	7387.7	85.9517	1976.97	7.58932	1987.24	7.5945
359	17	43	846208	17043846208	Census Tract 8462.08	41.7622	-88.128	3113	61.8501	18.0959	7.42741	7.49494	3.17353	0.318248	0.317336	0.304548	0.250699	0	0.309328	0.593827	0.599659	2423.36	28660	2423.36	7.79291	0.170895	0.413394	1991.18	44.6226	460800	678.823	1323.27	36.3768	1694.17	7.43495	1281.75	7.15598
360	17	43	846524	17043846524	Census Tract 8465.24	41.7366	-88.1771	4647	54.2513	17.5861	9.58109	5.47491	2.53007	0.45714	0.412921	0.381495	0.356264	0	0.218856	0.894068	0.591674	5300.48	33580.2	5300.48	8.57555	0.620195	0.787524	5239.86	72.3869	349500	591.185	2464.29	49.6416	2239.3	7.71392	394.406	5.97738
361	17	43	846513	17043846513	Census Tract 8465.13	41.7287	-88.2207	2772	57.4163	14.3541	10.2073	1.91388	2.23285	0.495401	0.558877	0.366829	0.457879	0	0.20977	0.540545	0.647016	5586.79	37220.3	5586.79	8.62816	0.186243	0.431559	8354.07	91.4006	445500	667.458	2467.33	49.6723	1884.04	7.54117	1405.38	7.24806
362	17	43	844601	17043844601	Census Tract 8446.01	41.8406	-87.9417	3620	73.0945	14.1006	3.73476	8.84146	1.52439	0.265163	0.299793	0.166201	0.291079	0	0.0971267	0.710048	0.779483	4325.6	10987.1	4325.6	8.37231	0.351524	0.592895	1425.7	37.7585	390000	624.5	1237.45	35.1774	1055.67	6.96193	276.366	5.62173
363	17	43	840102	17043840102	Census Tract 8401.02	41.9597	-87.994	4611	25.7109	6.68803	3.88466	0.360433	2.44293	0.400476	0.43035	0.582158	0.565614	0	0.138135	0.652488	0.724008	1615.48	7932.51	1615.48	7.38739	0.353869	0.594869	3914.94	62.5695	258700	508.626	7419.75	86.138	1269.11	7.14607	2439.97	7.79974
364	17	43	840101	17043840101	Census Tract 8401.01	41.9777	-87.9772	5916	29.6679	11.6605	7.26937	3.94834	0.442804	0.504652	0.417008	0.687026	0.487296	0	0.129938	0.717842	0.68442	1715.17	6246.05	1715.17	7.44727	0.143679	0.379051	1576.55	39.7057	253800	503.786	7233.07	85.0474	1639.48	7.40214	585.048	6.37169
365	17	43	840000	17043840000	Census Tract 8400	41.9769	-87.9395	3102	15.0347	5.43272	2.08465	1.95831	1.38977	0.540603	0.464325	0.512119	0.520747	0	0.791436	0.674468	0.696077	2213.78	3126.56	2213.78	7.70246	0.134442	0.366663	1933.78	43.9748	209300	457.493	7757.72	88.0779	2058.68	7.62982	261.772	5.56747
366	17	43	841404	17043841404	Census Tract 8414.04	41.8919	-88.1593	3159	57.608	20.8516	7.38885	12.6487	0.814026	0.239421	0.353035	0.0984787	0.33041	1.36109	0.174917	0.846835	0.684076	2433.36	23432.5	2433.36	7.79703	0.505649	0.71109	6230.96	78.9364	279100	528.299	3560.82	59.6726	2696.2	7.8996	667.376	6.50335
367	17	43	841316	17043841316	Census Tract 8413.16	41.9777	-88.1949	3464	51.3619	16.1479	12.3054	2.48055	1.36187	0.235127	0.384502	0.377258	0.375636	0	0.513529	0.786569	0.707544	1800.45	24283.8	1800.45	7.49579	0.337526	0.58097	11460.5	107.053	298800	546.626	8808.81	93.8553	2194.08	7.69352	825.491	6.71598
368	17	43	841313	17043841313	Census Tract 8413.13	41.9264	-88.2299	2670	35.277	13.7755	8.74636	1.02041	4.00875	0.241813	0.301145	0.185566	0.311008	0	0.212958	0.681933	0.630023	5655.33	27814.8	5655.33	8.64035	0.462872	0.680347	9512.89	97.5341	244400	494.368	4186.73	64.7049	2919.76	7.97926	392.964	5.97372
369	17	43	846514	17043846514	Census Tract 8465.14	41.7395	-88.2197	4259	57.8075	22.0175	11.7457	8.6596	1.61216	0.598065	0.5561	0.637246	0.4266	0	0.0466147	0.850088	0.61088	4386.52	36632.9	4386.52	8.38629	0.179137	0.423246	7576.83	87.045	331700	575.934	2186.58	46.7609	1948.46	7.5748	1164.54	7.06008
370	17	43	846409	17043846409	Census Tract 8464.09	41.7989	-88.2489	4343	60.126	20.8403	12.605	7.98319	0.252101	0.537885	0.500741	0.344179	0.427821	0	0.270754	0.859278	0.640862	4070.63	35063.1	4070.63	8.31155	0.287856	0.536522	8749.57	93.5391	321300	566.833	6463.13	80.3936	2510.66	7.8283	580.994	6.36474
371	17	43	846522	17043846522	Census Tract 8465.22	41.7513	-88.1915	3145	55.5975	20.6289	10.7547	8.74214	1.13207	0.572794	0.522294	0.478477	0.444777	0.081766	0.226481	0.448292	0.756137	3296.08	33954.6	3296.08	8.10049	0.303844	0.551221	4894.9	69.9636	322400	567.803	4265.39	65.3099	1445.55	7.27625	1506.26	7.31739
372	17	43	846510	17043846510	Census Tract 8465.10	41.7508	-88.2198	3014	41.7069	23.8862	11.3795	8.5883	3.91841	0.539566	0.583066	0.462128	0.474572	0	0.524211	0.764047	0.62665	3180.86	36145.3	3180.86	8.06491	0.120372	0.346947	6991.52	83.6153	258500	508.429	2445.01	49.447	1242.82	7.12514	1492.61	7.30828
373	17	43	842800	17043842800	Census Tract 8428	41.8965	-87.9269	4526	58.0905	21.9184	6.90273	11.4747	3.54101	0.305991	0.374312	0.259798	0.352615	0.776197	0.229591	0.701367	0.686859	899.823	9382.01	899.823	6.8022	0.0594756	0.243876	1588.83	39.8601	382000	618.061	695.685	26.3758	1236.64	7.12016	1859.1	7.52785
374	17	43	842900	17043842900	Census Tract 8429	41.8985	-87.9411	5320	48.382	13.457	4.61721	4.22257	4.61721	0.186928	0.238183	0.172659	0.237108	0	0.525755	0.68457	0.766889	128.833	9496.31	128.833	4.85852	0.0703475	0.265231	567.843	23.8295	463000	680.441	1103.62	33.2207	194.48	5.27033	2346.09	7.76051
375	17	43	843800	17043843800	Census Tract 8438	41.8835	-87.9683	3510	38.434	14.7902	10.0819	2.4565	2.25179	0.250071	0.285141	0.202002	0.295755	1.8638	0.191638	0.583203	0.715002	1630	11941.4	1630	7.39634	0.101045	0.317875	2250.2	47.4363	271200	520.769	1709.86	41.3504	667.002	6.50279	1692.83	7.43416
376	17	43	845200	17043845200	Census Tract 8452	41.7978	-87.94	4801	67.2457	12.5062	3.9206	6.74938	1.83623	0.287931	0.31499	0.229948	0.299298	0	0	0.502522	0.650649	492.869	13261.6	492.869	6.20024	0.167555	0.409335	5815.57	76.2599	793500	890.786	419.21	20.4746	1355.12	7.21164	2037.45	7.61945
377	17	43	846307	17043846307	Census Tract 8463.07	41.7659	-88.0386	4273	42.7678	13.0471	7.96165	3.79325	1.29221	0.533396	0.424539	0.474622	0.349147	0	0.53494	0.721626	0.696198	3286.56	21970.4	3286.56	8.0976	0.200242	0.447484	2966.37	54.4644	243600	493.559	4898.03	69.9859	1273.32	7.14938	1310.87	7.17845
378	17	43	845701	17043845701	Census Tract 8457.01	41.776	-88.0246	3815	48.6385	19.1549	7.0892	7.79343	4.2723	0.286928	0.327407	0.173318	0.278292	0.470746	0.422569	0.554327	0.729189	2435.88	20383.2	2435.88	7.79806	0.247495	0.497489	3914.21	62.5637	281900	530.943	3401.07	58.3187	1427.17	7.26345	1430.89	7.26605
379	17	43	841325	17043841325	Census Tract 8413.25	41.9351	-88.1591	6145	33.7659	10.0265	7.22501	2.53613	0.265408	0.439606	0.448016	0.453821	0.420633	0.918318	0.557939	0.563134	0.68064	5949.4	21872.4	5949.4	8.69105	0.147659	0.384264	9260.33	96.2306	249500	499.5	6562.82	81.0113	2370.73	7.77095	2250.94	7.7191
380	17	43	841403	17043841403	Census Tract 8414.03	41.8651	-88.1639	3807	52.1236	19.0844	7.94264	8.32874	2.81302	0.219389	0.355085	0.192941	0.301757	0	0.276363	0.68382	0.694791	762.746	25143.1	762.746	6.63693	0.488595	0.698996	5490.82	74.1001	290000	538.516	3612.11	60.1008	2899.14	7.97217	691.453	6.53879
381	17	43	841504	17043841504	Census Tract 8415.04	41.8835	-88.2007	2992	22.7667	4.40447	0.558313	2.8536	0.992556	0.530033	0.498538	0.526085	0.459077	1.07759	0	0.660214	0.687245	307.508	26956.4	307.508	5.7285	0.264762	0.514551	8925.66	94.4757	185700	430.929	6916.26	83.164	682.627	6.52595	2112.13	7.65545
382	17	43	841503	17043841503	Census Tract 8415.03	41.8701	-88.1995	3692	13.5151	3.48028	0.464037	1.91415	1.10209	0.532229	0.486921	0.307479	0.519058	0	0.274935	0.641184	0.715234	1216.15	27484.3	1216.15	7.10345	0.304128	0.551478	8235.64	90.7504	183000	427.785	5818.44	76.2787	1468.38	7.29192	3200.63	8.0711
383	17	43	841605	17043841605	Census Tract 8416.05	41.8578	-88.2333	4217	40.0409	16.8029	7.71195	7.76302	1.32789	0.474471	0.452068	0.504346	0.391966	0	0.261145	0.708348	0.699071	3853.03	30610.4	3853.03	8.25661	0.305336	0.552573	9195.09	95.891	233200	482.908	7558.42	86.9392	3276.97	8.09467	215.157	5.37137
384	17	43	846518	17043846518	Census Tract 8465.18	41.7466	-88.2515	3870	69.2096	34.4669	16.1765	11.3971	6.89338	0.391706	0.628328	0.326253	0.482956	0	0.619449	0.811695	0.508809	4946.4	38765.6	4946.4	8.50642	0.262204	0.512059	8095.8	89.9767	329900	574.369	799.456	28.2747	1321.82	7.18676	1501.2	7.31402
385	17	43	846515	17043846515	Census Tract 8465.15	41.7421	-88.2405	5533	48.5513	14.7103	6.64933	6.94651	1.11441	0.668134	0.525661	0.440802	0.444465	0	0.0395844	0.570421	0.682857	4807.43	38109	4807.43	8.47792	0.160236	0.400295	8961.55	94.6655	216600	465.403	474.75	21.7887	1793.97	7.49219	2359.85	7.76635
386	17	43	843900	17043843900	Census Tract 8439	41.8838	-87.9519	3960	52.9064	15.7696	6.24327	7.5888	1.93757	0.127083	0.19963	0.165655	0.18506	0	0.681397	0.482925	0.680036	1981.86	11220.2	1981.86	7.59179	0.109145	0.330371	1327.74	36.4382	377600	614.492	1031.35	32.1147	1066.93	6.97254	2640.04	7.87855
387	17	43	844100	17043844100	Census Tract 8441	41.8734	-87.949	3794	51.4454	19.705	9.02655	8.67257	2.0059	0.154764	0.261273	0.161794	0.233069	0	0.567132	0.86509	0.611699	2992.2	10927.8	2992.2	8.00376	0.139487	0.37348	2400.37	48.9936	361800	601.498	1794.51	42.3616	1743.82	7.46383	2143.58	7.67023
388	17	43	843400	17043843400	Census Tract 8434	41.8964	-88.0255	3365	43.6813	14.4505	6.64835	5.76923	2.03297	0.242905	0.433083	0.182249	0.444916	0	0.344594	0.735773	0.691882	1245.32	13749.6	1245.32	7.12715	0.209124	0.457301	3812.62	61.7464	279200	528.394	6095.23	78.072	1715.87	7.44768	1554.74	7.34906
389	17	43	845702	17043845702	Census Tract 8457.02	41.7729	-88.0065	4674	45.3579	15.7055	6.46217	6.21677	3.02658	0.137949	0.31537	0.218132	0.272826	0	0.121328	0.760614	0.689616	2526.51	19327.6	2526.51	7.83459	0.194273	0.440764	5429.8	73.6872	348200	590.085	3582.62	59.855	2222.25	7.70628	1382.44	7.23161
390	17	43	845601	17043845601	Census Tract 8456.01	41.7795	-87.9997	4338	42.3451	17.5221	8.27434	6.99115	2.25664	0.42915	0.261355	0.258375	0.288044	0	0.415341	0.69858	0.689432	1854.68	18452.8	1854.68	7.52547	0.186598	0.43197	5747.73	75.8138	368400	606.96	2994.22	54.7195	1854.7	7.52548	1942.23	7.57159
391	17	43	845803	17043845803	Census Tract 8458.03	41.7047	-87.9851	5681	36.7374	8.2238	3.16818	3.13448	1.92113	0.656198	0.396256	0.485992	0.471589	0	0.288989	0.677089	0.69161	3777.25	22478.8	3777.25	8.23675	0.743267	0.862129	10691.9	103.402	266300	516.043	6173.44	78.5712	3434.09	8.14151	218.614	5.38731
392	17	43	841604	17043841604	Census Tract 8416.04	41.8268	-88.2345	4227	40.0091	14.0511	9.39781	3.37591	1.27737	0.557483	0.419725	0.444947	0.350115	0	0.380652	0.695944	0.696201	5816.6	32363.1	5816.6	8.66847	0.551197	0.742427	7756.73	88.0723	214400	463.033	7276.08	85.3	3513.44	8.16435	274.323	5.61431
393	17	43	841607	17043841607	Census Tract 8416.07	41.8197	-88.1904	4931	34.8528	13.6037	9.2247	2.54846	1.83058	0.415824	0.452652	0.4439	0.388185	1.29641	0.141723	0.747395	0.709825	4859.86	29763.4	4859.86	8.48876	0.323812	0.569044	4024.09	63.4357	187600	433.128	3937.59	62.7502	1204.48	7.0938	1367.7	7.22089
394	17	43	846413	17043846413	Census Tract 8464.13	41.8042	-88.1875	3478	50.537	17.3628	8.71122	6.02625	2.6253	0.307649	0.491492	0.224345	0.41616	0.55325	0.262999	0.678091	0.665142	3385.16	30629.6	3385.16	8.12716	0.264123	0.513929	3609.09	60.0757	329800	574.282	3384.29	58.1746	1350.25	7.20805	639.088	6.46004
395	17	43	841312	17043841312	Census Tract 8413.12	41.9092	-88.2357	4012	29.7258	11.4104	7.49265	3.91773	0	0.619778	0.274948	0.692594	0.266646	0	0.0826105	0.633573	0.605842	4368.82	28741.7	4368.82	8.38225	0.364244	0.603526	8766.04	93.6271	329000	573.585	4214.93	64.9225	2686.04	7.89582	389.993	5.96613
396	17	43	841320	17043841320	Census Tract 8413.20	41.9616	-88.149	2849	20.2287	6.79056	4.28878	2.50179	0	0.644819	0.496578	0.673895	0.498907	0	0.585049	0.418111	0.711306	2943.33	20574	2943.33	7.9873	0.393306	0.627141	11327.7	106.432	195200	441.814	8254.33	90.8534	2545.02	7.84189	1842.59	7.51893
397	17	43	841324	17043841324	Census Tract 8413.24	41.9234	-88.1503	2708	36.5263	12.5793	7.90537	2.71206	1.96192	0.428185	0.412802	0.334251	0.392763	0	0.975544	0.724144	0.710414	5955.07	21505.5	5955.07	8.692	0.126625	0.355845	7796.51	88.2979	277100	526.403	5077.57	71.257	2401.82	7.78398	2198.69	7.69562
398	17	43	840906	17043840906	Census Tract 8409.06	41.9422	-88.037	3023	29.5061	8.21039	7.05581	1.15459	0	0.475836	0.48196	0.651628	0.57401	0	0.220144	0.703495	0.728524	3789.71	11924.3	3789.71	8.24004	0.219285	0.468279	7701.61	87.7588	246600	496.588	7629.28	87.3458	1139.84	7.03864	1651.91	7.40969
399	17	43	843500	17043843500	Census Tract 8435	41.8823	-88.0216	5331	46.8236	20.2167	7.47384	10.5007	2.24215	0.137475	0.346199	0.175614	0.308476	0.76661	0.399273	0.738924	0.627944	530.475	14619.7	530.475	6.27377	0.232928	0.482626	2224.61	47.1657	245600	495.58	5885.56	76.7174	1523.29	7.32863	1963.28	7.58237
400	17	43	844602	17043844602	Census Tract 8446.02	41.8559	-87.9287	4024	57.8421	13.4211	7.36842	5	1.05263	0.407903	0.357722	0.391209	0.286838	0.679887	0.280086	0.760214	0.744574	4602.68	9472.24	4602.68	8.43439	0.257088	0.507038	707.239	26.594	385500	620.886	1944.82	44.1002	1578.34	7.36413	816.069	6.7045
401	17	43	843200	17043843200	Census Tract 8432	41.8948	-87.9866	5229	33.3895	13.2799	4.97471	5.52277	2.78246	0.455872	0.329819	0.477063	0.339361	0.052549	0.689993	0.67661	0.698248	748.642	11692.3	748.642	6.61826	0.0724082	0.269088	3379.33	58.132	235400	485.18	2861.16	53.4898	761.3	6.63503	2263	7.72445
402	17	43	845805	17043845805	Census Tract 8458.05	41.7318	-87.9592	3899	50.2628	19.7802	7.74009	10.4634	1.57668	0.392158	0.392816	0.600082	0.459924	0	0.520181	0.618327	0.618374	6714.81	19378.7	6714.81	8.81207	0.38819	0.623049	10559.3	102.758	297600	545.527	2593.63	50.9277	2022.43	7.61205	863.287	6.76075
403	17	43	845000	17043845000	Census Tract 8450	41.7953	-87.9755	5102	40.8333	11.2847	4.09722	4.16667	3.02083	0.386189	0.331561	0.298597	0.335847	0	0.611812	0.389815	0.614403	109.738	15796	109.738	4.6981	0.142969	0.378112	4462.35	66.8009	282600	531.601	1643.14	40.5356	928.142	6.83318	1905.87	7.55269
404	17	43	845100	17043845100	Census Tract 8451	41.7996	-87.9562	6612	59.8646	15.9729	7.24196	7.20812	1.52284	0.301345	0.370923	0.266772	0.369242	0	0.222482	0.400882	0.634494	319.751	14203.3	319.751	5.76754	0.144603	0.380267	5039.24	70.9876	649100	805.667	268.596	16.3889	1005.85	6.91359	1751.51	7.46823
405	17	43	845802	17043845802	Census Tract 8458.02	41.7458	-87.9995	3717	50.7733	19.1467	4.32	13.5467	1.28	0.257723	0.397279	0.371602	0.392204	0	0.097012	0.779042	0.718953	5552.12	20807.5	5552.12	8.62193	0.216869	0.465692	6864.77	82.8539	292000	540.37	5570.61	74.6365	1110.78	7.01282	1306.28	7.17494
406	17	43	846412	17043846412	Census Tract 8464.12	41.7843	-88.1942	4659	55.4994	23.7077	19.3548	4.19743	0.155461	0.476043	0.493577	0.411484	0.399573	0	0.612166	0.723079	0.626403	1376.11	32492	1376.11	7.22702	0.187877	0.433448	4357.12	66.0085	261200	511.077	3154.77	56.1673	1109.69	7.01184	1814.5	7.50357
407	17	43	846410	17043846410	Census Tract 8464.10	41.7858	-88.2141	4911	56.7991	24.1706	13.7076	8.89537	1.56763	0.64682	0.508632	0.545748	0.412273	0	0.534934	0.649841	0.659885	968.323	33643	968.323	6.87557	0.147517	0.384079	6016.05	77.5632	261000	510.882	4814.41	69.3859	1054.43	6.96076	2222.42	7.70635
408	17	43	841705	17043841705	Census Tract 8417.05	41.8965	-88.0657	5736	33.6945	14.0845	7.58397	6.21163	0.288913	0.50892	0.488426	0.532379	0.475863	1.79003	0.0722413	0.796136	0.633889	2233.51	16380	2233.51	7.71133	0.268315	0.517992	2221.06	47.1281	261700	511.566	4481.93	66.9472	1839.99	7.51751	1393.38	7.23949
409	17	43	840910	17043840910	Census Tract 8409.10	41.9105	-88.0719	5630	17.3897	9.34929	3.21616	4.67464	1.45849	0.589875	0.606624	0.615209	0.614501	0.505689	0.298339	0.637207	0.663145	3832.6	16016.2	3832.6	8.2513	0.181838	0.426424	3792.72	61.5851	222000	471.169	4731.52	68.786	1933.42	7.56705	2155.97	7.676
410	17	43	841209	17043841209	Census Tract 8412.09	41.9349	-88.123	3878	35.9657	10.5138	4.9001	5.6137	0	0.470639	0.51738	0.429577	0.500755	2.33677	0.263041	0.799437	0.661005	6047.92	18977.1	6047.92	8.70747	0.105095	0.324183	7745.53	88.0087	243700	493.66	5580.06	74.6998	1107.26	7.00964	1047.22	6.95389
411	17	43	840303	17043840303	Census Tract 8403.03	41.9353	-88.0058	4125	30.8347	10.5795	1.48857	2.92398	6.16693	0.499143	0.468412	0.625163	0.56048	0	0.252338	0.585304	0.684126	3948.21	9880.24	3948.21	8.28102	0.174234	0.417414	6626.01	81.4003	247200	497.192	6456.66	80.3534	1073.93	6.97908	2801.64	7.93796
412	17	43	846701	17043846701	Census Tract 8467.01	41.9234	-87.9797	4093	22.4915	3.2477	0	1.84198	1.40572	0.509064	0.464832	0.573523	0.538167	0	0.115113	0.625067	0.678922	3016.29	8919.61	3016.29	8.01178	0.15512	0.393852	4227.65	65.0204	214800	463.465	4064.27	63.7516	1352.37	7.20961	1926.38	7.5634
413	17	43	843700	17043843700	Census Tract 8437	41.877	-87.9797	4615	42.3941	19.0579	6.17978	8.64304	4.23509	0.186195	0.371223	0.205495	0.354976	0	0.774982	0.7171	0.636493	2145.23	13025	2145.23	7.671	0.13899	0.372813	2403.97	49.0303	272600	522.111	2899.61	53.8481	741.779	6.60905	2312.01	7.74587
414	17	43	842706	17043842706	Census Tract 8427.06	41.8303	-88.054	4643	59.3658	24.3552	12.6004	10.148	1.60676	0.249287	0.327025	0.287383	0.261236	0.234467	0.140033	0.585306	0.683242	3920.88	20253.6	3920.88	8.27407	0.476231	0.690095	1711.71	41.3729	364500	603.738	1380.56	37.1559	2315.32	7.7473	584.405	6.37059
415	17	43	842704	17043842704	Census Tract 8427.04	41.8467	-88.0828	4932	51.1401	20.0145	6.69562	12.2331	1.08578	0.353282	0.289531	0.4344	0.266965	0	0.413648	0.550594	0.65269	2532	21000.4	2532	7.83676	0.146451	0.382689	1325.56	36.4082	237000	486.826	1964.39	44.3214	1810.58	7.5014	2083.62	7.64186
416	17	43	845502	17043845502	Census Tract 8455.02	41.7815	-87.9541	5104	49.8352	27.851	17.1391	6.62492	4.08701	0.490209	0.374071	0.499202	0.360786	0	0.311475	0.640844	0.635926	1727.44	15334.5	1727.44	7.4544	0.198536	0.445574	6697.23	81.8366	265000	514.781	1972.34	44.411	1294.82	7.16612	2660.33	7.88621
417	17	43	845703	17043845703	Census Tract 8457.03	41.7581	-88.0231	4715	42.1195	14.7206	6.97495	3.93064	3.81503	0.486585	0.414548	0.454836	0.358979	0.582072	0.0784577	0.720357	0.721456	4304.68	21420.5	4304.68	8.36746	0.189441	0.435248	4495.14	67.0458	353500	594.559	5302.2	72.8162	1498.63	7.3123	2070.63	7.63561
418	17	43	844702	17043844702	Census Tract 8447.02	41.8131	-87.9455	5594	67.288	10.9972	5.87139	3.44828	1.67754	0.23691	0.304681	0.213763	0.299505	0	0.0455373	0.736307	0.66905	1567.59	12627.6	1567.59	7.35729	0.303276	0.550705	4261.15	65.2775	659800	812.281	1502.24	38.7587	1845.32	7.52041	1131.02	7.03088
419	17	43	846411	17043846411	Census Tract 8464.11	41.7984	-88.219	3775	55.5085	29.1949	21.8644	5.9322	1.3983	0.587888	0.501463	0.47233	0.42026	0	0.308276	0.637773	0.708167	2412.19	33088.4	2412.19	7.78829	0.196476	0.443256	6301.2	79.3801	224000	473.286	5436.56	73.733	1621.78	7.39128	631.521	6.44813
420	17	43	841902	17043841902	Census Tract 8419.02	41.8706	-88.0934	4218	46.1242	28.2138	5.87386	18.8734	3.46654	0.356833	0.220635	0.269802	0.225885	0	0.542008	0.383304	0.651651	417.18	19920.9	417.18	6.03352	0.106445	0.326259	321.906	17.9417	375700	612.944	1414.52	37.6101	880.956	6.78101	3323.96	8.10891
421	17	43	844305	17043844305	Census Tract 8443.05	41.8447	-88.0271	4199	32.6923	15.2908	7.83302	7.03565	0.422139	0.506811	0.420738	0.4878	0.327042	0	0.339862	0.760271	0.690196	4699.93	17728.8	4699.93	8.4553	0.135579	0.36821	2459.14	49.5897	206900	454.863	3887.45	62.3494	1511.24	7.32069	2062.15	7.6315
422	17	43	841606	17043841606	Census Tract 8416.06	41.8212	-88.1578	2220	57.913	16.6087	7.13044	8.43478	1.04348	0.321705	0.385918	0.188039	0.354853	0	0.384476	0.751739	0.647048	4719.16	27523.3	4719.16	8.45939	0.435231	0.65972	1801.95	42.4494	294000	542.218	1738.42	41.6943	2251.97	7.71956	954.42	6.8611
423	17	43	841703	17043841703	Census Tract 8417.03	41.895	-88.093	6977	29.8402	9.47739	5.36149	2.89737	1.21852	0.652061	0.419226	0.615192	0.413799	0	0.44969	0.442575	0.722301	2909.8	18385	2909.8	7.97584	0.148156	0.38491	2821.33	53.1162	195100	441.701	2320.77	48.1744	1164.55	7.06009	2539.91	7.83988
424	17	43	842708	17043842708	Census Tract 8427.08	41.846	-88.0482	2517	58.3801	16.1187	4.89174	7.53809	3.68885	0.435559	0.398356	0.233204	0.33037	0	0.180029	0.810011	0.648419	3645.74	19111.3	3645.74	8.20131	0.241029	0.490947	1796.52	42.3854	376600	613.677	2451.36	49.5112	1700.31	7.43856	988.339	6.89603
425	17	43	844001	17043844001	Census Tract 8440.01	41.8752	-87.9327	3509	46.5371	14.0948	6.13609	5.95383	2.00486	0.188892	0.292348	0.182371	0.265183	0.859107	0.135977	0.466333	0.690519	2720.8	9581.83	2720.8	7.90868	0.116748	0.341685	2448.35	49.4808	398100	630.952	585.219	24.1913	1998.23	7.60002	2139.96	7.66854
426	17	43	842703	17043842703	Census Tract 8427.03	41.8497	-88.0957	4097	54.3081	21.9756	10.5309	9.87815	1.56658	0.236564	0.272737	0.277585	0.283744	0	0.234981	0.823048	0.602194	1965.89	21553.8	1965.89	7.5837	0.168692	0.410721	1083.35	32.9143	290300	538.795	2342.25	48.3968	1620.96	7.39078	2218.97	7.7048
427	17	43	842702	17043842702	Census Tract 8427.02	41.8352	-88.0918	4663	58.2855	25.6793	17.0685	7.34788	1.26292	0.369699	0.248354	0.288987	0.290468	0	0.124456	0.544563	0.580201	3535.82	22426.1	3535.82	8.1707	0.22568	0.475058	446.127	21.1217	331100	575.413	1812.89	42.5781	1256.47	7.13606	2076.37	7.63838
428	17	43	842605	17043842605	Census Tract 8426.05	41.8563	-88.1219	3974	54.1788	23.1778	10.9815	8.98931	3.207	0.232971	0.251424	0.177614	0.207921	0	0.211865	0.728119	0.673496	1420.83	22773.6	1420.83	7.259	0.225609	0.474983	1997.68	44.6955	307200	554.256	1620.82	40.2594	1311.41	7.17885	1776.89	7.48262
429	17	43	845704	17043845704	Census Tract 8457.04	41.7593	-88.0074	4561	47.2126	20.4537	8.45829	10.9189	1.07651	0.352419	0.324208	0.218104	0.335982	0	0.17547	0.740281	0.741208	4025.36	20305.3	4025.36	8.30037	0.179706	0.423917	5649.48	75.163	251700	501.697	5079.79	71.2727	1590.83	7.37201	1838.67	7.5168
430	17	43	845602	17043845602	Census Tract 8456.02	41.7883	-87.9937	4813	50	19.9511	8.46906	7.16612	4.31596	0.119098	0.365724	0.197892	0.317016	0.40858	0.340984	0.730574	0.567285	804.044	17486.5	804.044	6.68965	0.148938	0.385924	4785.62	69.1782	330300	574.717	2354.45	48.5227	1617.33	7.38853	1778.39	7.48346
431	17	43	845300	17043845300	Census Tract 8453	41.7988	-87.9253	3221	68.0833	13	2.66667	6.83333	3.5	0.10481	0.296377	0.0825517	0.272755	0	0	0.68384	0.676893	528.293	12277.1	528.293	6.26965	0.137426	0.37071	5654.95	75.1994	1000001	1000	262.898	16.2141	1407.38	7.24948	1191.78	7.0832
432	17	43	840704	17043840704	Census Tract 8407.04	41.9378	-87.9523	3324	18.197	4.67446	0.612131	3.78409	0.278242	0.494619	0.45748	0.604243	0.553458	0	1.10801	0.717025	0.710316	2302.52	6187.9	2302.52	7.74176	0.253606	0.503593	4790.21	69.2113	323200	568.507	3952.61	62.8698	1541.19	7.34031	978.042	6.88555
433	17	43	840705	17043840705	Census Tract 8407.05	41.9227	-87.951	3433	42.4621	15.0099	6.97828	6.91244	1.11916	0.405792	0.442878	0.505794	0.514319	0	0.0918203	0.654117	0.764549	2684.58	7457.88	2684.58	7.89528	0.152135	0.390045	3110.29	55.77	289900	538.424	2501.31	50.0131	1417.83	7.25689	703.652	6.55628
434	17	43	846106	17043846106	Census Tract 8461.06	41.8045	-88.1326	3912	61.1024	25.6693	12.8609	8.97638	3.83202	0.551132	0.363696	0.515106	0.324255	0	0.251187	0.667262	0.58795	2931.58	27239.8	2931.58	7.9833	0.29077	0.539231	1076.6	32.8116	409400	639.844	2947.77	54.2933	954.252	6.86093	738.82	6.60505
435	17	43	842711	17043842711	Census Tract 8427.11	41.8221	-88.0894	2845	59.9265	29.0441	17.2794	8.51716	3.24755	0.194998	0.360376	0.261538	0.311016	0	0.257408	0.705685	0.567635	3044.15	23327.5	3044.15	8.02098	0.368649	0.607165	1212.61	34.8226	354500	595.399	1886.88	43.4382	1684.89	7.42945	535.76	6.28369
436	17	43	844802	17043844802	Census Tract 8448.02	41.8088	-88.0223	3228	49.5177	12.1543	4.4373	7.07395	0.643087	0.187858	0.21222	0.0973305	0.22283	0	0.241915	0.626277	0.680198	1802.06	18509.4	1802.06	7.49669	0.286009	0.534798	3112.95	55.7938	300400	548.088	1008.91	31.7634	841.635	6.73535	1078.67	6.98348
437	17	43	846408	17043846408	Census Tract 8464.08	41.7843	-88.2429	4064	60.3899	23.4903	13.6947	7.94104	1.85449	0.543117	0.573222	0.518441	0.445865	0	0.395849	0.618453	0.730151	2943.32	35616.1	2943.32	7.98729	0.243374	0.493329	8366.11	91.4665	360300	600.25	4850.45	69.6452	1709.51	7.44396	1047.81	6.95446
438	17	43	846507	17043846507	Census Tract 8465.07	41.7718	-88.2335	2771	54.2435	23.7744	14.1803	7.06379	2.53031	0.483067	0.59893	0.322905	0.500471	1.52395	0.570902	0.784673	0.605208	2196.89	35879	2196.89	7.6948	0.196689	0.443496	7552.6	86.9057	231300	480.937	3599.4	59.995	1303.84	7.17307	623.28	6.435
439	17	43	846519	17043846519	Census Tract 8465.19	41.7676	-88.194	3210	66.5354	32.874	17.7165	9.3832	5.77428	0.654031	0.53194	0.52413	0.422748	1.1324	0.267086	0.517242	0.682904	1684.24	33462	1684.24	7.42907	0.0687842	0.262267	4355.17	65.9937	308100	555.068	3668.35	60.5669	1030.02	6.93734	689.807	6.53641
440	17	43	842604	17043842604	Census Tract 8426.04	41.8519	-88.1386	4529	61.2798	22.6997	10.1822	8.92107	3.59645	0.346947	0.264545	0.200193	0.22848	0	0.0424413	0.74838	0.697417	2551.71	24179.4	2551.71	7.84452	0.345058	0.587416	3451.56	58.75	281700	530.754	2028.59	45.0398	2218.57	7.70462	1340.28	7.20063
441	17	43	842603	17043842603	Census Tract 8426.03	41.868	-88.1295	3877	45.6576	23.3251	7.94045	12.2208	3.16377	0.353394	0.256282	0.253907	0.216748	0	0.169492	0.60471	0.626978	1771.15	22549.8	1771.15	7.47938	0.189228	0.435003	2775.67	52.6847	266200	515.946	1623.77	40.2961	1652.8	7.41023	1398.29	7.24301
442	17	43	846002	17043846002	Census Tract 8460.02	41.8016	-88.0487	4384	41.0865	15.493	6.39839	8.12877	0.965795	0.378181	0.248033	0.19638	0.232678	0.292398	0.345912	0.637222	0.703309	1115.05	20842.6	1115.05	7.01665	0.352945	0.594092	3438.24	58.6365	215700	464.435	3132.1	55.9651	1795.47	7.49302	525.056	6.2635
443	17	43	846102	17043846102	Census Tract 8461.02	41.8055	-88.1065	4033	44.1351	19.8083	12.2319	5.29439	2.28206	0.485849	0.355646	0.360607	0.354146	0.910125	0.0924642	0.54946	0.634084	2947.03	25206.1	2947.03	7.98855	0.27535	0.524738	3108.87	55.7573	313100	559.553	4164.76	64.535	1339.16	7.1998	986.034	6.89369
444	17	43	840706	17043840706	Census Tract 8407.06	41.9192	-87.9283	3358	28.1449	8.76747	4.12961	3.74841	0.889454	0.536221	0.468993	0.474977	0.485929	0	0.269218	0.839696	0.681937	2404.96	6982.49	2404.96	7.78529	0.114403	0.338236	3064.42	55.3572	282200	531.225	1471.02	38.3539	1864.08	7.53052	998.583	6.90634
445	17	43	840703	17043840703	Census Tract 8407.03	41.9388	-87.9299	3820	36.9851	7.19783	3.9837	1.90131	1.31281	0.507109	0.519163	0.608397	0.541717	0	0.750091	0.716234	0.724634	2248.85	5018.49	2248.85	7.71817	0.175656	0.419113	5053.69	71.0893	291100	539.537	3638.54	60.3203	1635.44	7.39967	1463.15	7.28835
446	17	43	840304	17043840304	Census Tract 8403.04	41.9381	-88.0233	4149	26.9592	6.63532	0.470219	5.64263	0.522466	0.385483	0.476843	0.516086	0.613741	0	0.220144	0.616542	0.722474	3803.77	11040.3	3803.77	8.24375	0.127976	0.357737	7324.38	85.5826	304800	552.087	7730.35	87.9224	1220.06	7.10665	1463.42	7.28853
447	17	43	844902	17043844902	Census Tract 8449.02	41.7944	-88.0225	4128	62.7856	14.2002	7.94342	3.04679	3.21001	0.131978	0.245376	0.208659	0.186594	0.378549	0.376773	0.866975	0.657056	1057.49	19211.2	1057.49	6.96365	0.257514	0.507459	4504.96	67.119	537500	733.144	1500.48	38.736	932.639	6.83802	1390.26	7.23725
448	17	43	846003	17043846003	Census Tract 8460.03	41.7977	-88.0681	4349	44.7483	17.3603	7.64962	9.1954	0.51526	0.255109	0.339952	0.262695	0.260407	0.670391	0.159538	0.823383	0.677094	373.096	22495.3	373.096	5.92184	0.270873	0.520455	2447.58	49.473	288900	537.494	3762.41	61.3385	1046.17	6.95289	1299.59	7.1698
449	17	43	846509	17043846509	Census Tract 8465.09	41.7618	-88.2193	4179	47.9158	16.0132	7.22245	8.79076	0	0.722284	0.533749	0.558936	0.416931	0	1.12717	0.583829	0.643045	2020.13	35658.2	2020.13	7.61092	0.120657	0.347357	6552.93	80.9502	148000	384.708	3225.7	56.7952	728.186	6.59056	1190.36	7.08201
450	17	43	846511	17043846511	Census Tract 8465.11	41.7301	-88.2492	6826	29.3215	10.7096	5.04289	2.07954	3.58721	0.603566	0.544921	0.429869	0.439373	0.197922	0.292164	0.447908	0.607623	5965.48	39303.5	5965.48	8.69374	0.146948	0.383338	8686.14	93.1995	195600	442.267	1211.14	34.8014	2225.15	7.70758	2699.99	7.901
451	17	43	846517	17043846517	Census Tract 8465.17	41.7594	-88.2488	5988	62.3961	20.0493	10.6868	8.16138	1.20111	0.600373	0.551832	0.44924	0.446436	2.97952	0.343868	0.337568	0.664298	3940.14	37732.2	3940.14	8.27897	0.27265	0.522159	8282.12	91.0062	226800	476.235	2088.3	45.698	393.427	5.9749	1759.23	7.47263
452	17	43	842602	17043842602	Census Tract 8426.02	41.8425	-88.1193	4551	60.6455	18.2081	5.44316	9.24855	3.51638	0.079164	0.24423	0.0931068	0.227703	0	0.169492	0.875548	0.643164	2588.74	23554.8	2588.74	7.85893	0.239963	0.48986	2306.39	48.0249	506300	711.548	2497.71	49.9771	1691.13	7.43315	970.587	6.8779
453	17	43	842601	17043842601	Census Tract 8426.01	41.8261	-88.1264	4628	61.2613	16.7076	8.06716	7.69861	0.941851	0.178479	0.335637	0.198648	0.287982	0	0.161635	0.450927	0.679546	4504.64	25199.1	4504.64	8.41286	0.508918	0.713385	2466.37	49.6626	476400	690.217	2017.87	44.9207	1985.99	7.59387	586.571	6.37429
454	17	43	846103	17043846103	Census Tract 8461.03	41.7803	-88.1239	5349	53.9057	23.5814	9.06411	9.83788	4.67944	0.268702	0.399926	0.265888	0.344235	1.12647	0.188241	0.642146	0.634852	1773.29	27523.5	1773.29	7.48059	0.156683	0.395832	1643.44	40.5393	376400	613.514	2174.74	46.6341	1045.28	6.95204	1569.85	7.35874
455	17	43	846203	17043846203	Census Tract 8462.03	41.7458	-88.115	4198	60.7753	27.0881	13.7517	11.952	1.3844	0.403568	0.390818	0.372064	0.336883	0	0.060024	0.367373	0.685435	4531.96	28552.5	4531.96	8.41891	0.202942	0.450491	4095.66	63.9973	346300	588.473	2125.9	46.1075	1281.27	7.1556	1196.97	7.08755
456	17	43	846104	17043846104	Census Tract 8461.04	41.79	-88.1075	4410	48.9009	19.1207	11.4475	5.80672	1.86644	0.490872	0.402498	0.460439	0.352967	0.554785	0.340336	0.614102	0.623147	3032.43	25859.7	3032.43	8.01712	0.200881	0.448198	3313.46	57.5626	369200	607.618	2867.02	53.5445	1317.1	7.18319	1215.1	7.10258
457	17	43	841308	17043841308	Census Tract 8413.08	41.9678	-88.2341	4540	48.5896	18.1074	9.69063	7.18835	1.22839	0.310365	0.314244	0.310123	0.31082	1.71306	0.259056	0.445426	0.735908	4823.09	27562.1	4823.09	8.48117	0.639025	0.79939	9185.59	95.8415	368900	607.371	5911.25	76.8846	4123.93	8.32456	233.32	5.45241
458	17	43	841310	17043841310	Census Tract 8413.10	41.9407	-88.2402	3908	45.7215	15.7975	9.21519	3.59494	2.98734	0.343434	0.238736	0.214607	0.263743	0.369344	0.569361	0.836414	0.616365	7291.86	28368.8	7291.86	8.89451	0.53322	0.730219	9226.39	96.0541	410600	640.781	3647.05	60.3908	3748.49	8.22911	479.582	6.17291
459	17	43	846004	17043846004	Census Tract 8460.04	41.8002	-88.0844	3540	42.3989	13.4589	9.97211	1.95258	1.53417	0.39193	0.346258	0.360851	0.299345	0	0.334213	0.735587	0.651176	1021.1	23664.5	1021.1	6.92864	0.276629	0.525955	2899.67	53.8486	254900	504.876	3674.93	60.6212	1637.75	7.40108	771.219	6.64797
460	17	43	844304	17043844304	Census Tract 8443.04	41.8564	-88.0217	4036	55.3997	19.2613	17.2043	2.05704	0	0.623252	0.517218	0.43032	0.415177	0	0.432051	0.722847	0.662413	3352.94	16847.8	3352.94	8.11759	0.1397	0.373765	1143.25	33.8119	231400	481.041	4907.55	70.0539	897.713	6.79985	2735.4	7.91403
461	17	43	844002	17043844002	Census Tract 8440.02	41.8853	-87.935	4555	48.3438	16.8756	4.25246	8.72874	3.89436	0.106348	0.295435	0.0784611	0.268325	0	0.386564	0.644093	0.646155	1671.13	9844.77	1671.13	7.42126	0.0572728	0.239317	1397.98	37.3896	570700	755.447	801.575	28.3121	1307.93	7.1762	2171.87	7.68334
462	17	43	846521	17043846521	Census Tract 8465.21	41.7587	-88.1749	5768	62.2777	20.507	11.9561	7.60499	0.945895	0.362668	0.452722	0.218887	0.382752	0	0.670917	0.755238	0.661876	3402.19	32360.5	3402.19	8.13217	0.219427	0.468431	3294.01	57.3934	421700	649.384	2813.79	53.0451	1737.51	7.46021	1697.91	7.43715
463	17	43	846523	17043846523	Census Tract 8465.23	41.7546	-88.1578	2889	49.8272	21.9074	5.04492	15.895	0.967519	0.127372	0.356288	0.14624	0.263577	1.60944	0.15908	0.695544	0.683488	2985.56	31253	2985.56	8.00154	0.231649	0.4813	2699.14	51.9533	364200	603.49	1832.46	42.8072	1475.13	7.2965	1341.79	7.20176
464	17	43	846308	17043846308	Census Tract 8463.08	41.7398	-88.0355	3404	35.5664	19.7712	14.4336	3.37691	1.96078	0.697	0.503165	0.517166	0.443423	0	0.587026	0.746707	0.732686	6191.22	23492.9	6191.22	8.73089	0.215235	0.463934	5009.49	70.7778	173200	416.173	6571.7	81.066	1779.83	7.48427	1741.12	7.46228
465	17	43	842500	17043842500	Census Tract 8425	41.8646	-88.1089	2873	49.8578	20.9815	4.97866	13.0156	2.9872	0.226191	0.272034	0.284476	0.242059	0.847458	0.0703038	0.465347	0.658415	23.3668	21353.9	23.3668	3.15132	0.145669	0.381666	1069.58	32.7044	392600	626.578	370.511	19.2487	443.519	6.09474	1476.12	7.29717
466	17	43	842400	17043842400	Census Tract 8424	41.8625	-88.0908	5594	48.5823	22.545	7.9184	11.3416	3.28492	0.429608	0.261242	0.402846	0.2703	0.56243	0.346198	0.726183	0.60424	746.434	20316	746.434	6.61531	0.101187	0.318099	713.907	26.719	309100	555.968	1703.09	41.2685	888.806	6.78988	2574.27	7.85332
467	17	43	842300	17043842300	Census Tract 8423	41.867	-88.0737	3730	56.8465	16.1233	8.29875	6.93539	0.889152	0.133338	0.290954	0.0852368	0.284119	0.883534	0.438165	0.798907	0.546036	1275.07	18913.6	1275.07	7.15076	0.115896	0.340435	1202.67	34.6796	467900	684.032	3013.19	54.8926	1176.59	7.07038	1997.1	7.59945
468	17	43	842200	17043842200	Census Tract 8422	41.875	-88.0665	4958	58.8949	14.0162	2.33603	7.63702	4.04313	0.203078	0.176746	0.187046	0.150486	0.958628	0.273837	0.486967	0.683946	225.184	17877.6	225.184	5.41692	0.176295	0.419875	180.138	13.4215	444600	666.783	3695.88	60.7937	820.122	6.70945	2378.18	7.77409
469	17	43	842100	17043842100	Census Tract 8421	41.8702	-88.0498	6034	56.6224	16.2429	4.97154	6.60342	4.66793	0.124473	0.336086	0.13045	0.260127	0.485651	0.337363	0.758416	0.62071	1415.23	17214.5	1415.23	7.25505	0.254317	0.504298	1599.7	39.9962	419200	647.457	4620.91	67.9773	1415.57	7.25529	1511.87	7.3211
470	17	43	846205	17043846205	Census Tract 8462.05	41.7655	-88.1168	3809	66.5181	20.1114	8.02228	11.4763	0.612813	0.351727	0.365712	0.28319	0.330793	0.420168	0.281618	0.689151	0.553302	2849.01	27658	2849.01	7.95473	0.214951	0.463628	2478.49	49.7845	485000	696.419	782.73	27.9773	1715.56	7.44749	1789	7.48941
471	17	43	846207	17043846207	Census Tract 8462.07	41.7362	-88.1408	5608	56.8741	26.1577	11.1071	12.2287	2.822	0.302963	0.329681	0.265309	0.273921	0.423504	0.389976	0.397764	0.668287	4854.22	30946.7	4854.22	8.4876	0.268599	0.518266	4446.46	66.6818	333800	577.754	3388.57	58.2114	1793	7.49165	2037.11	7.61929
472	17	43	841110	17043841110	Census Tract 8411.10	41.9488	-88.0707	3795	33.106	14.0609	1.25918	10.9654	1.83631	0.252034	0.496071	0.361858	0.500752	0	0.146628	0.685173	0.712532	3648.2	14389.8	3648.2	8.20199	0.240674	0.490585	8032.4	89.6237	231200	480.833	6927.72	83.2329	1377.15	7.22777	2222.44	7.70636
473	17	43	840907	17043840907	Census Tract 8409.07	41.9443	-88.0524	4535	36.9318	11.2762	6.73077	3.97727	0.568182	0.620197	0.381792	0.522324	0.490726	0	0.398513	0.708555	0.716539	3776.14	13054.1	3776.14	8.23646	0.280182	0.529322	7623.58	87.3131	276500	525.833	7274.2	85.2889	1772.99	7.48042	1148.95	7.0466
474	17	43	840904	17043840904	Census Tract 8409.04	41.9281	-88.0547	3488	22.4754	6.5769	0.7768	2.17504	3.62507	0.678474	0.55871	0.735499	0.598312	0	0.0823353	0.657751	0.712404	5510.82	13873.4	5510.82	8.61447	0.257159	0.507109	5813.21	76.2444	175200	418.569	7080.61	84.1464	2080.87	7.64054	646.868	6.47214
475	17	43	843602	17043843602	Census Tract 8436.02	41.8826	-88.0062	3067	48.7365	16.0048	5.65584	9.14561	1.20337	0.174291	0.256178	0.179413	0.252746	0	0.764667	0.659885	0.695361	1115.07	13759.4	1115.07	7.01667	0.117104	0.342204	2153.94	46.4106	265500	515.267	4631.62	68.056	1397.1	7.24216	1851.15	7.52356
476	17	43	843601	17043843601	Census Tract 8436.01	41.8822	-87.9945	3417	32.2999	12.9651	6.25705	5.12965	1.57835	0.24736	0.314375	0.232361	0.32644	1.06036	0.375284	0.669067	0.686885	2050.4	13208.5	2050.4	7.62579	0.105734	0.325168	2511.68	50.1167	276000	525.357	3718.11	60.9763	1163.17	7.0589	2207.72	7.69972
477	17	43	844307	17043844307	Census Tract 8443.07	41.8646	-87.9849	3001	43.4755	19.5107	10.2258	9.28482	0	0.574288	0.360495	0.572483	0.335953	0.898204	0.710641	0.586115	0.716439	3569.5	13956.1	3569.5	8.18018	0.18269	0.427423	1313.21	36.2383	241400	491.325	3099.24	55.6709	1309.04	7.17705	1195.78	7.08655
478	17	43	844306	17043844306	Census Tract 8443.06	41.8522	-87.9826	4599	28.0185	10.265	6.6891	3.0711	0.504838	0.66953	0.425632	0.64732	0.403851	1.73864	0.554577	0.714369	0.688085	4835.21	13939.2	4835.21	8.48368	0.206424	0.454339	558.392	23.6303	148900	385.876	1943.25	44.0823	1234.21	7.11818	2368.56	7.77004
479	17	43	846310	17043846310	Census Tract 8463.10	41.7452	-88.0446	4535	23.7322	11.6482	4.12044	7.09192	0.435816	0.569187	0.539375	0.505565	0.450005	1.52174	0.209154	0.555274	0.758053	5612.06	23711.7	5612.06	8.63267	0.278761	0.527978	4081.56	63.8871	220300	469.361	5639.3	75.0952	1911.47	7.55563	3550.09	8.17473
480	17	43	845808	17043845808	Census Tract 8458.08	41.7192	-88.0202	3556	57.4706	16.732	6.32345	8.338	2.07051	0.548047	0.519404	0.458703	0.458742	0	0.0831049	0.787581	0.618034	5242.37	24096.7	5242.37	8.56453	0.290556	0.539033	7609.94	87.2349	402000	634.035	7785.18	88.2337	1485.28	7.30336	969.348	6.87662
481	17	43	845505	17043845505	Census Tract 8455.05	41.7589	-87.9838	3978	40.3178	15.2929	6.60377	6.1569	2.53227	0.416239	0.315447	0.398941	0.340014	0	0	0.846155	0.700013	4121.12	18855	4121.12	8.32388	0.140055	0.37424	7546.29	86.8694	350500	592.03	4564	67.5574	1451.54	7.28038	1530.75	7.33351
482	17	43	845507	17043845507	Census Tract 8455.07	41.76	-87.9651	3476	41.0549	18.4339	5.65525	11.2017	1.57694	0.10357	0.413419	0.269415	0.427761	0	0	0.77263	0.605726	4074.5	17657.3	4074.5	8.3125	0.161231	0.401535	8417.22	91.7454	318000	563.915	3230.09	56.8339	1701.38	7.4392	1493.66	7.30898
483	17	43	842000	17043842000	Census Tract 8420	41.8847	-88.0603	4294	54.6125	14.3911	7.38007	3.63732	3.37375	0.169314	0.325238	0.104331	0.32483	0	0.646863	0.663782	0.669619	985.87	16794.6	985.87	6.89352	0.30086	0.548507	1064.21	32.6223	515800	718.192	4529.31	67.3001	1596.9	7.37582	1341.33	7.20142
484	17	43	841802	17043841802	Census Tract 8418.02	41.8806	-88.1318	5251	51.2397	25.2755	9.29752	13.4986	2.47934	0.255914	0.288102	0.228516	0.23259	0	0.43516	0.509224	0.675979	2436.17	21973.8	2436.17	7.79818	0.180914	0.42534	3660.44	60.5015	310200	556.956	1282.97	35.8185	1648.16	7.40742	1371.59	7.22373
485	17	43	841801	17043841801	Census Tract 8418.01	41.8806	-88.1049	4886	57.2212	24.9543	9.41499	12.7057	2.83364	0.231822	0.341527	0.233094	0.31554	0	0.208312	0.617181	0.575625	1821.41	20067.4	1821.41	7.50737	0.158957	0.398694	1743.63	41.7568	375600	612.862	1141.66	33.7885	1014.71	6.92235	1425.09	7.26199
486	17	43	841603	17043841603	Census Tract 8416.03	41.8404	-88.1739	4374	32.5561	14.2919	7.08117	6.17444	1.03627	0.466716	0.417021	0.495105	0.352024	0.297089	0.162051	0.787056	0.706169	3560.18	27312.5	3560.18	8.17757	0.643146	0.801964	4309.91	65.6499	378800	615.467	2266.65	47.6094	2641.67	7.87917	255.59	5.54357
487	17	43	846202	17043846202	Census Tract 8462.02	41.7689	-88.1047	5793	56.3978	24.1335	11.8562	11.0463	1.23097	0.472328	0.402165	0.380671	0.376676	0	0.305898	0.609862	0.636862	3577.44	26586	3577.44	8.1824	0.275634	0.525009	2852.72	53.4108	357200	597.662	582.459	24.1342	1700.67	7.43878	1830.39	7.51228
488	17	43	846304	17043846304	Census Tract 8463.04	41.7427	-88.0828	6308	51.9429	19.5429	11.2571	6.88571	1.4	0.51081	0.428042	0.508666	0.357887	0	0.157594	0.820103	0.679906	6174.57	26459.5	6174.57	8.72819	0.579265	0.761095	3794.74	61.6014	414100	643.506	3142.49	56.0579	2276.65	7.73046	575.278	6.35485
489	17	43	846305	17043846305	Census Tract 8463.05	41.7545	-88.0538	5690	40.7338	19.8808	12.1355	6.11477	1.63061	0.456827	0.443181	0.340873	0.408789	0	0.580474	0.740119	0.726639	4738.72	23729.6	4738.72	8.46352	0.307184	0.554242	2801.75	52.9315	229500	479.062	4595.37	67.7891	1797.88	7.49437	1360.65	7.21572
490	17	43	841109	17043841109	Census Tract 8411.09	41.9404	-88.0728	4071	36.8098	10.2103	5.74058	3.41805	1.05171	0.508851	0.565738	0.461573	0.583132	0	0	0.717295	0.68779	4586.97	14803.6	4586.97	8.43097	0.185035	0.430157	7102.95	84.279	174600	417.852	7194.14	84.8183	1250.72	7.13147	3308.4	8.10422
491	17	43	846702	17043846702	Census Tract 8467.02	41.9121	-88.0007	4140	29.9378	7.03013	1.81731	3.5868	1.62602	0.503892	0.467342	0.549455	0.493153	0	0.215966	0.784177	0.708697	2583.32	11058.9	2583.32	7.85683	0.118454	0.344171	4932.35	70.2307	243500	493.457	4542.82	67.4004	1239.74	7.12266	491.841	6.19816
492	17	43	843301	17043843301	Census Tract 8433.01	41.9009	-88.0057	4062	29.7403	17.4424	3.91965	12.4939	1.02891	0.452348	0.356517	0.480099	0.361564	0	0.338376	0.71424	0.715539	1924.72	12211.8	1924.72	7.56254	0.133589	0.365498	4170.24	64.5774	245900	495.883	4520.13	67.2319	1182.37	7.07528	2273.5	7.72908
493	17	43	840908	17043840908	Census Tract 8409.08	41.9121	-88.0483	4499	27.3718	10.7388	4.15826	6.58054	0	0.591441	0.563893	0.615172	0.560442	0	0.32796	0.757101	0.685031	3762.96	14227.5	3762.96	8.23296	0.277766	0.527035	4240.81	65.1215	206100	453.982	6486.99	80.5419	2467.96	7.81115	981.74	6.88933
494	17	43	840911	17043840911	Census Tract 8409.11	41.9219	-88.0732	3607	32.1269	14.0312	9.18708	1.00223	3.84187	0.73324	0.615858	0.696637	0.648653	0	0.0842815	0.692917	0.67143	5092.98	15554.3	5092.98	8.53562	0.170397	0.412792	5055.56	71.1025	233900	483.632	5510.96	74.2359	1650.44	7.4088	2677.86	7.89277
495	17	43	841207	17043841207	Census Tract 8412.07	41.9195	-88.0913	3145	20.836	6.01647	4.43319	1.58328	0	0.527503	0.640185	0.620766	0.646495	0	0.101138	0.660156	0.612376	5264.1	17037.4	5264.1	8.56867	0.091807	0.302997	5170.32	71.905	203000	450.555	4414.33	66.4404	1898.92	7.54904	3859.99	8.25842
496	17	43	844502	17043844502	Census Tract 8445.02	41.8296	-87.9642	3185	71.243	13.6364	11.3173	1.02041	1.2987	0.422359	0.326879	0.456384	0.315993	0	0.0819672	0.719297	0.680859	3706.35	13166.1	3706.35	8.2178	0.296525	0.544541	2645.57	51.4351	775700	880.738	1304.61	36.1194	1928.72	7.56461	714.589	6.57171
497	17	43	845510	17043845510	Census Tract 8455.10	41.7808	-87.9797	3461	49.1031	30.8296	21.5247	5.49327	3.81166	0.588232	0.387157	0.451199	0.346281	1.70492	0.393191	0.65743	0.628811	1657.39	17017	1657.39	7.413	0.18134	0.425841	5835.06	76.3876	306800	553.895	2999.35	54.7663	1778.29	7.48341	2639.1	7.87819
498	17	43	845506	17043845506	Census Tract 8455.06	41.7702	-87.9813	4053	42.2959	16.1735	8.82653	7.34694	0	0.445704	0.370932	0.45423	0.351593	0	0.466042	0.518154	0.733479	2844.24	17862.5	2844.24	7.95305	0.178569	0.422574	6943.65	83.3285	189200	434.971	4071.36	63.8072	1969.38	7.58547	2470.26	7.81208
499	17	43	845509	17043845509	Census Tract 8455.09	41.7809	-87.9679	3517	57.6037	19.3548	12.9032	4.26267	2.18894	0.555642	0.42957	0.522311	0.385463	1.55738	0.284153	0.806932	0.533189	1792.86	16250.1	1792.86	7.49157	0.157891	0.397355	6180.64	78.6171	339600	582.752	2539.6	50.3944	1557.03	7.35053	1920.89	7.56054
500	17	43	844801	17043844801	Census Tract 8448.01	41.8094	-88.0008	4214	40.7377	15.4579	3.81268	8.99296	2.6523	0.126432	0.251846	0.173749	0.280971	0.546075	0.131398	0.719335	0.676012	1631.52	16855.8	1631.52	7.39727	0.203155	0.450727	2427.14	49.266	357400	597.829	998.729	31.6027	1089.18	6.99318	1528.44	7.332
501	17	43	844901	17043844901	Census Tract 8449.01	41.7982	-88.0019	3273	58.9617	18.8504	7.41656	9.51792	1.91595	0.145169	0.224817	0.198155	0.228936	0	0.166651	0.602843	0.659991	722.737	17503.8	722.737	6.58305	0.186314	0.431641	3665.91	60.5468	374100	611.637	1080.73	32.8744	921.043	6.82551	2392.52	7.7801
502	17	43	842710	17043842710	Census Tract 8427.10	41.8455	-88.0702	3537	42.1839	19.5977	7.70115	8.50575	3.3908	0.278448	0.237513	0.280168	0.247999	0.622278	0.267275	0.370751	0.657245	3033.41	20357.2	3033.41	8.01744	0.184325	0.42933	516.208	22.7202	187900	433.474	1551.19	39.3851	1447.41	7.27753	958.954	6.86584
503	17	197	880106	17197880106	Census Tract 8801.06	41.6988	-88.0919	4784	26.5392	11.8937	6.06343	4.43097	1.39925	0.652009	0.675975	0.501673	0.522751	0.20284	0.0823515	0.796097	0.70518	7856.54	30008.8	7856.54	8.9691	0.228807	0.478338	8721.43	93.3886	168000	409.878	7321.3	85.5646	840.644	6.73417	3645.3	8.20119
504	17	197	880107	17197880107	Census Tract 8801.07	41.7061	-88.0776	5366	22.2348	6.41752	2.75576	3.20876	0.453001	0.681228	0.617195	0.468229	0.478358	0	0.0980717	0.636117	0.68707	7132.82	28583.5	7132.82	8.87246	0.305265	0.552508	7765.78	88.1236	172400	415.211	6911.1	83.133	899.77	6.80214	1950.76	7.57597
505	17	197	880111	17197880111	Census Tract 8801.11	41.7023	-88.0581	3691	23.0631	11.3514	5.70571	4.08408	1.56156	0.647537	0.66802	0.56322	0.538532	0	0	0.608611	0.611944	5538.59	27662.6	5538.59	8.6195	0.11284	0.335917	8244.35	90.7984	183200	428.019	8002.16	89.4548	1333.98	7.19593	2670.49	7.89002
506	17	197	880116	17197880116	Census Tract 8801.16	41.7101	-88.0583	3024	26.7788	7.05045	1.94049	5.10996	0	0.617913	0.646007	0.462658	0.495604	0	0.116347	0.750858	0.594439	6082.1	27087	6082.1	8.71311	0.215732	0.46447	7393.68	85.9865	202900	450.444	7271.91	85.2755	1104.63	7.00727	2154.16	7.67516
507	17	197	880121	17197880121	Census Tract 8801.21	41.6728	-88.1197	9327	42.7566	9.28099	4.90719	2.79496	1.57883	0.660759	0.604042	0.527866	0.493282	0.494109	0.0270054	0.872356	0.616011	9666.15	33658.5	9666.15	9.17639	0.118241	0.343861	8224.69	90.6901	262800	512.64	6660.92	81.6145	2926.44	7.98154	625.918	6.43922
508	17	197	880308	17197880308	Census Tract 8803.08	41.6595	-88.1748	8790	50.6035	14.7456	7.26627	5.42012	2.05917	0.460972	0.497596	0.298803	0.410443	0.040209	0.165231	0.324544	0.648432	12597.6	38114.4	12597.6	9.44126	0.196333	0.443095	10010	100.05	410900	641.015	5002.99	70.7318	2804.3	7.93891	376.462	5.93082
509	17	197	880419	17197880419	Census Tract 8804.19	41.5631	-88.2229	8627	38.3762	10.1015	5.8768	2.903	1.32169	0.414279	0.391639	0.360643	0.358017	0.804403	0.322098	0.707612	0.652299	12741.1	47401.2	12741.1	9.45259	0.206921	0.454886	4755.72	68.9618	224700	474.025	14844.6	121.838	1896.51	7.54777	1545.91	7.34337
510	17	197	880418	17197880418	Census Tract 8804.18	41.5571	-88.2086	5027	36.1397	19.391	4.88133	14.5096	0	0.359971	0.405704	0.344324	0.36516	0	0.201101	0.743428	0.627127	11391	46753.4	11391	9.34058	0.181767	0.426341	3728.85	61.0643	235200	484.974	15472.5	124.389	2101.1	7.65022	2256.27	7.72147
511	17	197	881107	17197881107	Census Tract 8811.07	41.5249	-87.9746	2972	43.9974	18.1051	6.22972	11.8754	0	0.206194	0.230421	0.224935	0.129727	0	0.341904	0.684345	0.702676	1390.53	35118.7	1390.53	7.23744	0.32708	0.571909	10395.1	101.956	246900	496.89	10037.6	100.188	2970.87	7.99661	675.209	6.51502
512	17	197	881111	17197881111	Census Tract 8811.11	41.5118	-87.9798	3250	37.6221	11.0206	4.99457	4.88599	1.14007	0.317044	0.183768	0.191396	0.101786	0	0.25993	0.674263	0.663066	1251.72	36566.6	1251.72	7.13227	0.206495	0.454417	10222.8	101.108	266200	515.946	10379.3	101.879	2434.42	7.79746	998.875	6.90663
513	17	197	880113	17197880113	Census Tract 8801.13	41.694	-88.06	3649	19.1195	7.73585	2.01258	4.46541	1.25786	0.7089	0.638817	0.638453	0.544776	0	0	0.741689	0.66693	5209.01	28423.3	5209.01	8.55815	0.091736	0.302879	9142.54	95.6166	145900	381.969	8734.23	93.4571	1165.33	7.06076	2321.49	7.74996
514	17	197	883504	17197883504	Census Tract 8835.04	41.4925	-87.8467	5077	42.0792	11.6749	2.88779	7.59076	1.19637	0.133687	0.163162	0.0536195	0.140155	0.745527	0.100857	0.624269	0.685104	5434.84	31544	5434.84	8.60058	0.130889	0.361786	7571.43	87.0139	278700	527.92	2353.78	48.5158	1572.07	7.36015	284.43	5.65049
515	17	197	883505	17197883505	Census Tract 8835.05	41.4928	-87.8093	8392	50.3428	15.1322	4.06464	9.15769	1.90989	0.386089	0.16132	0.171272	0.091568	0	0.106504	0.737601	0.664154	6912.53	29792.4	6912.53	8.84109	0.321325	0.566855	6991.1	83.6128	330600	574.978	4440.55	66.6374	1566.7	7.35673	518.929	6.25177
516	17	197	881001	17197881001	Census Tract 8810.01	41.6202	-88.0023	4947	36.5467	10.7627	5.14905	4.33604	1.27758	0.270161	0.229817	0.251545	0.314432	0	0	0.765379	0.673241	5945.6	28735.4	5945.6	8.69041	0.553187	0.743765	6399.11	79.9945	310200	556.956	14927.7	122.179	3234.02	8.08148	247.477	5.51132
517	17	197	880314	17197880314	Census Tract 8803.14	41.6659	-88.2454	6842	47.793	16.9833	8.76937	7.45396	0.760012	0.308894	0.469626	0.277269	0.366156	0	0.517833	0.732548	0.610033	11791.5	42454.4	11791.5	9.37513	0.164215	0.405235	13090.9	114.416	346100	588.303	4536.21	67.3514	3916.02	8.27283	417.725	6.03482
518	17	197	880313	17197880313	Census Tract 8803.13	41.7118	-88.2487	11289	51.9437	22.2718	12.3217	6.0271	3.92297	0.553687	0.484838	0.410956	0.370021	1.06069	0.187056	0.423335	0.607365	7362.83	40143.1	7362.83	8.9042	0.180345	0.424671	9570.09	97.8268	257300	507.247	2776.68	52.6942	2139.63	7.66839	1824.21	7.5089
519	17	197	880416	17197880416	Census Tract 8804.16	41.5579	-88.1904	2977	28.706	14.196	2.19849	11.9975	0	0.400135	0.383333	0.389289	0.319118	0	0.527488	0.581662	0.686727	9998.08	45438.7	9998.08	9.21015	0.216372	0.465158	3797.84	61.6267	189700	435.546	15460.3	124.339	2554.02	7.84542	1141.21	7.03984
520	17	197	883212	17197883212	Census Tract 8832.12	41.485	-88.2253	5939	44.8994	12.8951	6.35776	6.53736	0	0.351548	0.231973	0.222967	0.1487	1.06027	0.179104	0.645266	0.72675	12938.4	52635.3	12938.4	9.46795	0.224259	0.47356	4887.55	69.911	283700	532.635	23513.6	153.341	4232.99	8.35066	265.735	5.5825
521	17	197	883402	17197883402	Census Tract 8834.02	41.3298	-88.2035	2104	22.3242	7.7472	3.26198	3.46585	1.01937	0.185271	0.112239	0.0650663	0.0690349	0	0.114604	0.516516	0.707474	20512.9	63889.7	20512.9	9.92881	0.16322	0.404005	19185.9	138.513	161800	402.244	35478.3	188.357	7141.76	8.87371	31.3652	3.4457
522	17	197	884006	17197884006	Census Tract 8840.06	41.2605	-88.0708	2249	21.8786	8.47652	2.06186	4.811	1.60367	0.09466	0.0984977	0.023939	0.047557	0	0	0.743223	0.674932	18888.5	63410.5	18888.5	9.84631	0.164713	0.405848	27899	167.03	164200	405.216	33294.8	182.469	8055.8	8.99415	30.4466	3.41597
0						41.3674	-88.0995	0	0	0	0	0	0	0	0	0	0	0	0	0	0	0	0	0	0	0	0	0	0	0	0	0	0	0	0	0	0
523	17	197	881113	17197881113	Census Tract 8811.13	41.4835	-87.9366	3744	39.0576	19.8953	3.61257	15.6545	0.628272	0.089548	0.176868	0.0445703	0.0965116	0.790861	0	0.669828	0.730591	1950.09	37163.6	1950.09	7.57563	0.187664	0.433202	10877.5	104.295	240600	490.51	7506.63	86.6408	3448.71	8.14575	269.74	5.59746
524	17	197	881115	17197881115	Census Tract 8811.15	41.5078	-87.9456	4367	37.1495	13.1308	5.42056	5.23365	2.47664	0.235054	0.188723	0.0939196	0.147226	0	0.329938	0.624029	0.736111	1806.67	35470.6	1806.67	7.49924	0.296952	0.544933	9497.44	97.4548	271700	521.248	7541.33	86.8408	1814.25	7.50343	1027.9	6.93527
525	17	197	881002	17197881002	Census Tract 8810.02	41.621	-87.9639	5201	31.0359	7.56057	2.50627	4.67836	0.37594	0.177618	0.197113	0.346351	0.356554	0	0	0.591077	0.665336	6718.69	26305	6718.69	8.81265	0.363178	0.602642	9484.61	97.389	285700	534.509	13904.8	117.919	3816.88	8.24719	469.144	6.15091
526	17	197	881005	17197881005	Census Tract 8810.05	41.6289	-87.9407	3502	44.5946	17.5088	5.69918	11.8096	0	0.156436	0.166597	0.338185	0.37464	0	0.632319	0.669383	0.652893	5984.42	24325.9	5984.42	8.69691	0.223478	0.472734	8191.98	90.5096	341300	584.209	12806.7	113.167	3016.33	8.0118	674.31	6.51369
527	17	197	881006	17197881006	Census Tract 8810.06	41.6365	-87.9215	2787	33.8688	11.0442	5.08702	4.75234	1.20482	0.235952	0.18777	0.325482	0.380026	3.16159	0	0.62594	0.720539	4982.04	22612.1	4982.04	8.51359	0.314716	0.560996	6819.53	82.5804	292000	540.37	11977.6	109.442	2877.74	7.96476	1065.2	6.97092
528	17	197	881200	17197881200	Census Tract 8812	41.5453	-88.0429	5297	18.232	3.61627	1.60723	2.00904	0	0.595545	0.489123	0.305665	0.334917	0	0.242292	0.739567	0.700113	3838.15	36921.9	3838.15	8.25275	0.354082	0.595048	4789.65	69.2073	137400	370.675	16062.2	126.737	1567.65	7.35733	872.429	6.77128
529	17	197	882200	17197882200	Census Tract 8822	41.5329	-88.0489	4380	6.4744	5.41495	1.88346	3.53149	0	0.656537	0.569648	0.534174	0.328035	0.870196	0.111871	0.675886	0.697686	2715.88	38274.8	2715.88	7.90687	0.291906	0.540284	4144.9	64.3809	104100	322.645	16299.2	127.668	888.561	6.7896	1302.51	7.17205
530	17	197	882300	17197882300	Census Tract 8823	41.5203	-88.041	4529	17.2944	4.19098	1.64456	2.06897	0.477454	0.565624	0.494264	0.408264	0.30488	0.559354	0.368951	0.694707	0.689807	3222.68	38883	3222.68	8.07797	0.265118	0.514896	5047.36	71.0447	133300	365.103	15514.2	124.556	1343.22	7.20282	942.739	6.84879
531	17	197	880303	17197880303	Census Tract 8803.03	41.7179	-88.177	3967	53.5072	22.8867	11.286	8.85791	2.74281	0.24946	0.436113	0.300881	0.359077	0	0.325511	0.406109	0.604134	7178.91	34573.7	7178.91	8.8789	0.34989	0.591515	7069.64	84.0812	323700	568.946	391.776	19.7933	2501.34	7.82458	1428.78	7.26458
532	17	197	880117	17197880117	Census Tract 8801.17	41.7147	-88.0394	3757	22.0035	7.18008	2.14244	3.53214	1.5055	0.672221	0.567061	0.530945	0.466545	0	0.0969557	0.174695	0.747763	5445.25	25589.5	5445.25	8.6025	0.178	0.421901	7300.56	85.4433	227800	477.284	7887.36	88.8108	801.228	6.68615	1242.29	7.12471
533	17	197	880702	17197880702	Census Tract 8807.02	41.564	-88.0536	3009	18.6335	4.19255	0	2.56211	1.63044	0.6882	0.407055	0.405676	0.315393	0	0.284988	0.73316	0.716795	2437.04	36086.1	2437.04	7.79854	0.415761	0.644795	4377.84	66.1652	150900	388.458	17494.5	132.267	2726.24	7.91068	305.584	5.72222
534	17	197	883509	17197883509	Census Tract 8835.09	41.4043	-87.9613	3881	37.164	16.8211	5.00463	10.7507	1.0658	0.098012	0.0766962	0.0502209	0.075804	0	0	0.62017	0.715543	2804.99	45140.6	2804.99	7.93916	0.094223	0.306958	18447.2	135.82	212600	461.086	14932.5	122.198	4616.6	8.43741	80.7693	4.3916
535	17	197	883306	17197883306	Census Tract 8833.06	41.4157	-88.1865	3308	24.1501	5.45135	2.8136	2.40328	0.234467	0.12023	0.289215	0.116461	0.147882	0	0.151467	0.797507	0.646798	15014	55637.6	15014	9.61674	0.566546	0.752692	9547.68	97.7122	224300	473.603	29678.3	172.274	3892.06	8.26669	46.6606	3.8429
536	17	197	883305	17197883305	Census Tract 8833.05	41.4461	-88.2105	3250	39.8949	20.0935	10.2804	9.05374	0.759346	0.055233	0.283449	0.00981973	0.181511	0	0.265067	0.704623	0.668281	13976.5	54605.7	13976.5	9.54513	0.301855	0.549413	6982.63	83.5621	209600	457.821	27804.1	166.746	2859.85	7.95853	455.939	6.12236
537	17	197	883510	17197883510	Census Tract 8835.10	41.4474	-87.9608	5293	35.1704	11.5301	1.01523	9.68093	0.833938	0.063295	0.188056	0.0304456	0.0915121	0	0.0988576	0.775307	0.697303	3931.24	41464.4	3931.24	8.27671	0.0827826	0.28772	15027.5	122.587	270300	519.904	11395.4	106.749	3680.17	8.21071	115.655	4.75061
538	17	197	883507	17197883507	Census Tract 8835.07	41.4263	-87.8453	3996	42.0906	7.9374	3.01845	4.35998	0.558971	0.133374	0.14099	0.0836409	0.0686824	0	0.139672	0.791902	0.6993	10820.1	37693.7	10820.1	9.28916	0.285014	0.533867	13141	114.634	436800	660.908	9628.46	98.1247	8615.42	9.06131	42.0777	3.73952
539	17	197	883513	17197883513	Census Tract 8835.13	41.5306	-87.8345	5403	40.7862	18.4275	4.4226	11.1384	2.8665	0.102582	0.209062	0.117123	0.156439	0	0.149105	0.539119	0.704845	2217.89	27575.2	2217.89	7.70431	0.145029	0.380827	3748.85	61.2279	255700	505.668	2649.13	51.4697	1679.13	7.42603	995.88	6.90363
540	17	197	882400	17197882400	Census Tract 8824	41.5191	-88.0672	3905	14.8084	6.32985	0	6.32985	0	0.658273	0.59029	0.493399	0.380481	0	0.377379	0.679391	0.653595	1156.75	40434	1156.75	7.05337	0.1726	0.415452	3122.37	55.8781	128400	358.329	17689.9	133.003	1184.97	7.07747	3429.91	8.14029
541	17	197	882900	17197882900	Census Tract 8829	41.5011	-88.1219	2351	18.6087	7.91304	2.08696	1.91304	3.91304	0.461177	0.532477	0.381196	0.300932	0.105374	0.531541	0.678907	0.627302	4381.29	45039.1	4381.29	8.3851	0.33717	0.580664	3933.22	62.7154	143800	379.21	22277.9	149.258	944.69	6.85086	305.709	5.72263
542	17	197	883000	17197883000	Census Tract 8830	41.5053	-88.05	3876	14.6075	4.7099	1.63823	2.66212	0.409556	0.667184	0.443878	0.35054	0.237873	0.834725	0.178024	0.706868	0.653959	3227.65	40646.5	3227.65	8.07951	0.295957	0.544019	5193.19	72.0638	142800	377.889	16258.8	127.51	1828.18	7.51108	466.041	6.14427
543	17	197	883100	17197883100	Census Tract 8831	41.4828	-88.0794	4033	12.7634	3.13064	0.782661	1.80614	0.541842	0.611153	0.327162	0.157319	0.213009	0	0.300907	0.697173	0.661691	4596.56	44136.9	4596.56	8.43306	0.244724	0.494696	5960.73	77.2057	138500	372.156	18990.9	137.808	2768.28	7.92598	119.304	4.78167
544	17	197	881500	17197881500	Census Tract 8815	41.5433	-88.1182	3454	29.675	7.29614	3.43348	3.86266	0	0.389554	0.421968	0.321244	0.218681	1.22549	0.236278	0.705566	0.701731	3880.1	41629.1	3880.1	8.26362	0.101258	0.31821	1913.31	43.7414	145000	380.789	18615.3	136.438	1027.8	6.93517	1934.06	7.56738
545	17	197	880701	17197880701	Census Tract 8807.01	41.577	-88.0447	4720	29.7297	12.5057	4.03115	7.87907	0.595511	0.325558	0.284339	0.141704	0.241309	0	0.442779	0.711244	0.768405	1601.09	34558.8	1601.09	7.37844	0.32303	0.568357	3573.35	59.7775	203400	450.999	17332.1	131.652	2252.4	7.71975	1186.64	7.07888
546	17	197	880602	17197880602	Census Tract 8806.02	41.5906	-88.0548	3398	31.3659	10.905	3.42889	6.18325	1.29286	0.174377	0.407393	0.161286	0.278762	1.77112	0	0.778053	0.732218	737.449	34202.6	737.449	6.6032	0.355219	0.596003	1952.32	44.1851	190800	436.807	17131.4	130.887	1514.53	7.32286	1096.93	7.00027
547	17	197	881109	17197881109	Census Tract 8811.09	41.4799	-88.0032	4314	31.5606	12.2058	4.92589	6.58239	0.697472	0.078281	0.257127	0.0525457	0.110632	0	0	0.687593	0.70311	3633.8	40610.9	3633.8	8.19803	0.0982733	0.313486	10007.9	100.039	290800	539.259	12862.2	113.412	3835.23	8.25199	507.914	6.23031
548	17	197	883904	17197883904	Census Tract 8839.04	41.3387	-87.8434	4463	31.7869	17.0103	5.49828	7.56014	3.95189	0.016887	0.11783	0.0715501	0.0538249	0	0	0.770363	0.674832	15067.8	46363.9	15067.8	9.62032	0.0241597	0.155434	17552.5	132.486	203000	450.555	19340.4	139.07	6291.93	8.74702	47.4383	3.85943
549	17	197	883517	17197883517	Census Tract 8835.17	41.5247	-87.8992	3259	36.3531	8.4247	0.519331	7.90537	0	0.186268	0.157795	0.0976614	0.160886	0	0.243996	0.649458	0.685135	1236.88	31723	1236.88	7.12035	0.400341	0.632725	5364.47	73.2426	244500	494.469	3885.67	62.3352	2325.67	7.75177	902.918	6.80563
550	17	197	883521	17197883521	Census Tract 8835.21	41.533	-87.8777	3836	36.7675	16.7297	5.24575	11.0586	0.425331	0.282413	0.138853	0.175301	0.148125	0	0	0.532974	0.714872	804.631	29793.5	804.631	6.69038	0.265686	0.515447	3539.78	59.4961	311000	557.674	2927.82	54.1093	2105.04	7.65209	1550.89	7.34658
551	17	197	881700	17197881700	Census Tract 8817	41.5343	-88.1125	3397	45.6907	18.0638	3.95514	9.20897	4.89965	0.210721	0.513616	0.219481	0.322532	0	0.543113	0.821785	0.693748	2992.67	41936.5	2992.67	8.00392	0.0520145	0.228067	1172.11	34.2361	181200	425.676	19723.1	140.439	1157.81	7.05429	1940.44	7.57067
552	17	197	881800	17197881800	Census Tract 8818	41.5382	-88.0945	3807	18.6237	8.13763	4.25997	3.16767	0.709995	0.628117	0.514826	0.533838	0.374429	0.634921	0.208794	0.662917	0.689877	2011.1	40533.3	2011.1	7.60644	0.0896753	0.299458	529.637	23.0138	140500	374.833	19998.3	141.415	585.978	6.37328	3127.62	8.04803
553	17	197	881900	17197881900	Census Tract 8819	41.5312	-88.0883	4000	7.34824	1.59744	0	0.559105	1.03834	0.696246	0.626807	0.490167	0.466331	1.25276	0.540777	0.614085	0.640556	1080.78	40694.2	1080.78	6.98544	0.0763874	0.276383	929.328	30.4849	136100	368.917	19540.9	139.789	635.558	6.4545	4369.65	8.38244
554	17	197	881009	17197881009	Census Tract 8810.09	41.5762	-88.0161	6931	44.4895	14.1275	8.64398	4.72717	0.756348	0.185047	0.318798	0.345365	0.227755	0	0.0635985	0.763493	0.712003	3826.9	32899.5	3826.9	8.24981	0.336176	0.579807	5541.3	74.4399	250300	500.3	15147.6	123.076	3018.28	8.01244	900.501	6.80295
555	17	197	880204	17197880204	Census Tract 8802.04	41.6459	-88.1195	5983	33.7652	10.5614	3.76914	5.33962	1.45269	0.526774	0.506323	0.521702	0.436067	0	0.723682	0.417607	0.65992	8335.4	35390.2	8335.4	9.02827	0.207561	0.455588	5635.22	75.0681	202500	450	9008.13	94.9112	1768.35	7.4778	994.214	6.90195
556	17	197	880411	17197880411	Census Tract 8804.11	41.6163	-88.1826	3376	42.1326	17.2911	8.53026	4.32277	4.43804	0.285279	0.456166	0.252795	0.397324	0	0.437772	0.748975	0.583657	10754.9	41563.9	10754.9	9.28312	0.57621	0.759085	8751.16	93.5476	278500	527.731	9170.32	95.7618	2307.59	7.74396	213.024	5.3614
557	17	197	880421	17197880421	Census Tract 8804.21	41.5838	-88.219	5956	40.2385	13.5605	2.48722	11.0733	0	0.349046	0.369034	0.248102	0.333159	0.830565	0.535896	0.828553	0.678944	13235.9	45953.4	13235.9	9.49069	0.291196	0.539626	6814.25	82.5485	262200	512.055	12535.3	111.961	2381.69	7.77556	463.623	6.13907
558	17	197	883903	17197883903	Census Tract 8839.03	41.34	-87.7276	2055	15.9585	2.17186	0	1.79415	0.377715	0.011581	0.235371	0.0276762	0.0846954	0	0.246579	0.673008	0.727273	13220.3	43336.6	13220.3	9.48951	0.0316919	0.178022	12281.9	110.824	232000	481.664	21953.7	148.168	8265.1	9.0198	21.9084	3.08687
559	17	197	884005	17197884005	Census Tract 8840.05	41.2341	-88.1327	1373	19.8872	7.19323	1.26939	4.65444	1.26939	0.103555	0.162233	0.0400083	0.0630233	0	0.171906	0.777914	0.672481	23798.9	68863.6	23798.9	10.0774	0.322106	0.567544	29749.1	172.479	220700	469.787	38657.4	196.615	8116.13	9.00161	20.1157	3.0015
560	17	197	980100	17197980100	Census Tract 9801	41.5741	-88.0998	2279	41.8033	32.7869	22.9508	9.83607	0	0.598033	0.541745	0.271421	0.347793	0	0	0	0	3523.27	38271.6	3523.27	8.16714	0.214453	0.463091	3597.91	59.9826	22300	149.332	16353.5	127.881	2352.12	7.76307	563.181	6.3336
561	17	197	883304	17197883304	Census Tract 8833.04	41.3304	-88.0035	1673	34.8584	9.80392	1.85185	5.99129	1.96078	0.010644	0.11825	0	0.06618	0	0	0.506488	0.697095	9914.66	53820.4	9914.66	9.20177	0.0219569	0.148179	23428.4	153.063	259300	509.215	23727.3	154.037	8552.51	9.05398	10.9815	2.39621
562	17	197	882000	17197882000	Census Tract 8820	41.5254	-88.0797	3504	6.51649	3.62027	0.402253	3.21802	0	0.682432	0.584937	0.492399	0.404299	0	0.553621	0.620292	0.620218	137.691	40643.2	137.691	4.92501	0.0796561	0.282234	1869.52	43.2379	151500	389.23	18768.5	136.998	327.919	5.79277	1999.98	7.60089
563	17	197	882100	17197882100	Census Tract 8821	41.532	-88.064	2907	6.27451	2.82353	0.470588	0.470588	1.88235	0.529794	0.61455	0.274759	0.408769	0	0.145033	0.708462	0.668252	1546.82	39203.6	1546.82	7.34396	0.193704	0.440118	2892.18	53.779	112800	335.857	17538.7	132.434	684.106	6.52811	2307.39	7.74387
564	17	197	882500	17197882500	Census Tract 8825	41.5155	-88.081	2119	11.4286	1.71429	0	1.71429	0	0.440171	0.611642	0.22275	0.391781	0	0.501511	0.515357	0.659762	974.927	41512.2	974.927	6.88236	0.174732	0.418009	2568	50.6754	84300	290.345	18829.6	137.221	803.586	6.68908	1977.5	7.58959
565	17	197	880502	17197880502	Census Tract 8805.02	41.6185	-88.0448	5026	28.5328	13.4363	7.91506	4.98069	0.540541	0.19359	0.284277	0.206406	0.274507	0	0.253017	0.738462	0.720633	3903.57	31634.9	3903.57	8.26965	0.512897	0.716168	3166.63	56.2729	199000	446.094	15336.1	123.839	2985.05	8.00137	349.74	5.85719
566	17	197	880417	17197880417	Census Tract 8804.17	41.58	-88.1814	2626	41.5644	16.411	4.06442	10.7362	1.61043	0.293044	0.414419	0.360877	0.371174	0	0.438389	0.484513	0.697123	10118.6	43472	10118.6	9.22213	0.255383	0.505354	6357.46	79.7337	196400	443.17	13128.1	114.578	1366.03	7.21967	581.936	6.36636
567	17	197	880415	17197880415	Census Tract 8804.15	41.5811	-88.1572	7305	26.3288	8.84932	3.72603	5.12329	0	0.507591	0.40548	0.542396	0.337986	1.87215	0	0.748596	0.669625	8095.06	41707.8	8095.06	8.99901	0.197044	0.443896	7094.16	84.2268	196800	443.621	13517.8	116.266	893.73	6.7954	1205.03	7.09426
568	17	197	883401	17197883401	Census Tract 8834.01	41.3015	-88.1484	4164	23.1778	9.43891	2.4646	6.50236	0.471945	0.181294	0.0985325	0.102663	0.0322534	0	0	0.740393	0.636035	18670.1	63839.9	18670.1	9.83468	0.450153	0.670934	22181.1	148.933	176800	420.476	33907.4	184.14	4699.81	8.45528	564.938	6.33672
569	17	197	884004	17197884004	Census Tract 8840.04	41.2376	-88.2138	2647	28.6267	6.09284	0	5.41586	0.676983	0.187708	0.11961	0.0604251	0.0665754	0.687623	0	0.68979	0.675726	27579.7	72772.6	27579.7	10.2248	0.846657	0.92014	29451	171.613	163600	404.475	42798	206.877	8614.18	9.06116	72.1256	4.27841
570	17	197	883511	17197883511	Census Tract 8835.11	41.5253	-87.7997	4859	31.2712	10.3734	3.88533	5.43191	1.05621	0.144788	0.295222	0.104473	0.164121	0	0.208032	0.677923	0.647996	4417.16	26313	4417.16	8.39325	0.125631	0.354444	3297.03	57.4197	232300	481.975	4864.84	69.7484	1870.81	7.53413	1328.48	7.19179
571	17	197	883606	17197883606	Census Tract 8836.06	41.4419	-87.7101	3703	33.1353	8.9769	2.77228	6.20462	0	0.455295	0.412975	0.173123	0.146185	0	0.226952	0.757155	0.687365	2193.94	31961.6	2193.94	7.69345	0.398351	0.631151	1733.88	41.6399	171000	413.521	14461.5	120.256	3474.35	8.15316	184.698	5.21872
572	17	197	883603	17197883603	Census Tract 8836.03	41.4581	-87.6902	3087	27.5207	4.79339	0.661157	1.4876	2.64463	0.56822	0.460387	0.210389	0.141936	0	0.185083	0.734705	0.661606	2772.21	29857.9	2772.21	7.9274	0.608115	0.779817	1239.23	35.2027	129000	359.166	15074.6	122.779	2112.17	7.65547	372.087	5.91913
573	17	197	883602	17197883602	Census Tract 8836.02	41.4174	-87.7406	5544	30.4437	4.91468	1.46758	3.4471	0	0.335539	0.224826	0.107587	0.0894596	0	0.176128	0.782593	0.720687	4834.72	35229.7	4834.72	8.48358	0.194841	0.441408	5319.26	72.9333	188900	434.626	14282.8	119.511	6735.98	8.81522	87.421	4.47074
574	17	197	881105	17197881105	Census Tract 8811.05	41.5372	-87.9373	5882	38.8987	12.3191	5.68302	4.37699	2.25909	0.176318	0.197306	0.149468	0.195682	0.85883	0.056532	0.781587	0.691071	3430.17	32294.9	3430.17	8.14036	0.40496	0.636365	7268.47	85.2553	358700	598.916	7352.89	85.749	3603.49	8.18966	292.076	5.67701
575	17	197	880404	17197880404	Census Tract 8804.04	41.615	-88.2303	10714	45.2818	13.5866	4.04708	8.69296	0.846583	0.410477	0.397874	0.293087	0.303279	0.759253	0.308261	0.796028	0.625597	14550.8	44824.3	14550.8	9.5854	0.132239	0.363647	10409.7	102.028	270500	520.096	9208.38	95.9603	2421.96	7.79233	479.245	6.17221
576	17	197	880410	17197880410	Census Tract 8804.10	41.6091	-88.1537	8406	30.2403	5.80538	2.64097	2.8551	0.309303	0.645917	0.45913	0.574639	0.401703	0	0.325082	0.516203	0.675945	8219.42	39832.1	8219.42	9.01425	0.312229	0.558775	6275.88	79.2204	198000	444.972	10743.5	103.651	3026.64	8.01521	1615.91	7.38765
577	17	197	880601	17197880601	Census Tract 8806.01	41.589	-88.0358	3189	36.0377	16.2264	5.09434	8.67924	2.45283	0.089734	0.229747	0.0529068	0.221261	0	0.354223	0.798916	0.751326	2086.66	33110.7	2086.66	7.64332	0.246358	0.496345	3447.28	58.7136	219600	468.615	17269.7	131.414	1423.52	7.26089	1328.69	7.19195
578	17	197	880414	17197880414	Census Tract 8804.14	41.5608	-88.1716	4445	26.8054	8.49618	2.84622	5.64996	0	0.353136	0.406883	0.257201	0.351785	0	0.680022	0.701953	0.658612	8713.02	43964.1	8713.02	9.07257	0.222909	0.472133	4650.83	68.197	191300	437.379	15377.2	124.005	2201.02	7.69668	1253.96	7.13406
579	17	197	883809	17197883809	Census Tract 8838.09	41.4155	-87.6523	2960	32.7014	11.4534	3.63349	7.81991	0	0.440631	0.361177	0.0515381	0.147118	0.667656	0.0706547	0.556951	0.716183	7655.1	34168.4	7655.1	8.94313	0.156186	0.395203	4737.45	68.8291	76800	277.128	20115.2	141.828	3296.31	8.10056	145.481	4.98005
580	17	197	883811	17197883811	Census Tract 8838.11	41.4352	-87.6065	3093	28.1617	7.04042	2.02086	1.95567	3.06388	0.422307	0.467313	0.272047	0.14645	0	0.26465	0.688846	0.706398	10107.6	31927	10107.6	9.22104	0.279542	0.528718	7134.57	84.4664	158300	397.869	22498.6	149.995	3415.05	8.13595	132.623	4.88751
581	17	197	883808	17197883808	Census Tract 8838.08	41.4047	-87.5837	2208	32.8375	8.46682	3.66133	4.80549	0	0.261936	0.392474	0.0436933	0.159264	0	0.538285	0.765629	0.696214	13131.2	35442.4	13131.2	9.48275	0.509273	0.713634	10082.1	100.409	242400	492.341	25672.7	160.227	6696.14	8.80929	70.772	4.25946
582	17	197	883206	17197883206	Census Tract 8832.06	41.5293	-88.1506	4488	32.4336	13.0325	4.59722	4.13328	4.30198	0.535996	0.477792	0.340519	0.231464	0	0.654508	0.743487	0.710377	5975.32	44694.4	5975.32	8.69539	0.217011	0.465845	3540.39	59.5012	183100	427.902	19186.6	138.516	892.305	6.79381	1711.11	7.4449
583	17	197	883902	17197883902	Census Tract 8839.02	41.341	-87.5981	6240	39.193	16.3509	2.98246	10.2807	3.08772	0.250426	0.301244	0.109161	0.0869609	0.565238	0.31758	0.734555	0.716537	16777.5	42420.6	16777.5	9.72779	0.124849	0.35334	14083.9	118.676	227100	476.55	28748.8	169.555	11892.3	9.38365	53.8756	3.98668
584	17	197	883209	17197883209	Census Tract 8832.09	41.5436	-88.1705	2976	27.2667	7.93333	2.86667	3.8	1.26667	0.395592	0.41292	0.206769	0.297673	1.99115	0.128123	0.810563	0.679531	7909.01	45009.8	7909.01	8.97576	0.272366	0.521886	3196.3	56.5359	183000	427.785	17271.7	131.422	1772.13	7.47994	1152.68	7.04985
585	17	197	884103	17197884103	Census Tract 8841.03	41.58	-88.0953	3051	34.3263	10.9005	3.31754	5.28097	2.30196	0.637201	0.478291	0.538799	0.30767	0	0.196791	0	0	2975.58	37572.4	2975.58	7.99819	0.31159	0.558202	2850.3	53.3882	207300	455.302	16039	126.645	2745.05	7.91756	259.291	5.55795
586	17	197	884101	17197884101	Census Tract 8841.01	41.612	-88.0952	3843	31.2952	10.3222	1.51216	7.03484	1.77515	0.510074	0.468124	0.327081	0.43186	0	0.809384	0.67931	0.69747	4141.34	35500.7	4141.34	8.32877	0.237192	0.487023	1557.53	39.4656	199900	447.102	13279.7	115.237	2420.67	7.7918	174.807	5.16368
587	17	197	880901	17197880901	Census Tract 8809.01	41.5738	-88.1325	6614	34.7161	12.5128	3.09419	8.3305	1.08807	0.35072	0.510186	0.279494	0.357327	0	0.344182	0.786391	0.644875	6157.43	40473.5	6157.43	8.72542	0.156043	0.395023	5201.39	72.1206	191900	438.064	15044.2	122.655	1379.09	7.22918	811.357	6.69871
588	17	197	881010	17197881010	Census Tract 8810.10	41.5729	-87.9831	3376	38.5494	16.9046	5.31125	8.16676	3.42661	0.194329	0.216669	0.37401	0.253981	0	0.227936	0.478469	0.726394	6585.1	31310	6585.1	8.79256	0.224543	0.47386	8188.65	90.4912	249900	499.9	12578.7	112.155	5020.99	8.52138	207.402	5.33466
589	17	197	883810	17197883810	Census Tract 8838.10	41.4639	-87.5979	3983	50.377	11.64	5.74929	5.27804	0.61263	0.517433	0.46827	0.109385	0.196508	0	0.393646	0.790834	0.680745	9502.36	28789.8	9502.36	9.1593	0.378953	0.615591	7747.91	88.0222	213100	461.628	22175.2	148.913	2886.36	7.96775	835.621	6.72818
590	17	197	880305	17197880305	Census Tract 8803.05	41.7021	-88.1765	5316	59.3301	22.2089	8.49282	7.41627	6.29984	0.231806	0.435439	0.242002	0.36637	1.38889	0.112835	0.585305	0.510308	8855.29	35455.9	8855.29	9.08877	0.2384	0.488262	8696.4	93.2545	438000	661.816	1371.49	37.0336	1984.86	7.5933	1815.45	7.50409
591	17	197	881007	17197881007	Census Tract 8810.07	41.5809	-87.9405	5987	37.197	7.51668	4.03934	3.47735	0	0.297605	0.184355	0.347034	0.303705	0	0.107354	0.726006	0.680544	3677.06	28401.8	3677.06	8.20987	0.600725	0.775064	7424.81	86.1673	380300	616.685	10379.9	101.882	4713.88	8.45827	262.829	5.5715
592	17	197	881108	17197881108	Census Tract 8811.08	41.5374	-87.9999	6485	44.811	16.624	6.21396	7.04676	3.36323	0.193268	0.379026	0.0841245	0.28167	0.508788	0.225291	0.730823	0.686276	3847.2	35242.6	3847.2	8.2551	0.525261	0.724749	8234.9	90.7464	250000	500	12364.4	111.195	3539.38	8.17171	377.545	5.93369
593	17	197	880307	17197880307	Census Tract 8803.07	41.7176	-88.1963	5561	49.4062	18.188	7.43129	8.95826	1.79844	0.605716	0.366922	0.462058	0.339152	0	0.390613	0.439739	0.6482	6799	35986.8	6799	8.82453	0.297094	0.545063	7884.08	88.7924	364700	603.904	1066.92	32.6637	1157.59	7.0541	2031.38	7.61647
594	17	197	880309	17197880309	Census Tract 8803.09	41.6954	-88.1956	5313	60.4579	22.5451	12.4615	6.73712	3.34654	0.423539	0.434738	0.324473	0.370746	0.564175	0.238183	0.659242	0.513849	9256.8	37194.6	9256.8	9.13311	0.237973	0.487825	9994.14	99.9707	422100	649.692	1139.57	33.7575	1499.14	7.31264	1031.18	6.93846
595	17	197	881402	17197881402	Census Tract 8814.02	41.5473	-88.108	3033	16.7773	5.7936	2.6554	3.1382	0	0.398198	0.436017	0.230028	0.321624	0	0.310068	0.693446	0.66304	3511.54	40700.4	3511.54	8.16381	0.0976338	0.312464	1626.29	40.3272	150600	388.072	18583.2	136.32	1066.27	6.97193	2343.58	7.75944
596	17	197	880903	17197880903	Census Tract 8809.03	41.558	-88.1126	2796	14.1849	9.88447	4.62131	5.26316	0	0.44629	0.474339	0.156787	0.286869	0	0.17507	0.600535	0.650932	4675.6	40225.9	4675.6	8.45011	0.138563	0.372241	2865.2	53.5275	143000	378.153	17347	131.708	1479.79	7.29965	1223.86	7.10977
597	17	197	881604	17197881604	Census Tract 8816.04	41.5477	-88.1338	2573	36.0248	15.4503	5.35714	9.47205	0.621118	0.555183	0.460593	0.146017	0.284147	0	0.204248	0.548139	0.69005	5247.52	42319.7	5247.52	8.56551	0.167129	0.408814	3293	57.3847	130500	361.248	17667	132.917	961.484	6.86848	2352.25	7.76313
598	17	197	880312	17197880312	Census Tract 8803.12	41.7027	-88.2202	9777	53.4448	17.4805	10.3233	5.12821	2.02899	0.472667	0.485259	0.446908	0.376959	0	0.207	0.696275	0.53237	8433.7	38527.4	8433.7	9.03999	0.225112	0.47446	10392.9	101.946	494700	703.349	563.162	23.731	1484.91	7.30311	803.873	6.68944
599	17	197	884003	17197884003	Census Tract 8840.03	41.2749	-88.2279	4346	15.2551	6.88162	1.53994	5.34168	0	0.070003	0.186489	0.0946516	0.0627457	0	0.343812	0.732749	0.603153	25626.2	70015.6	25626.2	10.1514	0.355503	0.596241	25552.4	159.851	163800	404.722	40835	202.077	7494.16	8.92188	433.602	6.07213
600	17	197	883208	17197883208	Census Tract 8832.08	41.5438	-88.1512	3036	25.052	8.32755	4.85774	2.77585	0.693963	0.499673	0.436982	0.295167	0.241813	0	0.40501	0.590624	0.729672	6382.76	43721.6	6382.76	8.76136	0.212037	0.460475	4516.51	67.205	161200	401.497	17622.3	132.749	1010.05	6.91775	1165.79	7.06115
601	17	197	881012	17197881012	Census Tract 8810.12	41.6073	-87.9302	2951	47.9926	18.2829	5.86782	9.26498	3.15009	0.094255	0.205412	0.454096	0.353939	0	0	0.649316	0.70069	4715.55	25549.2	4715.55	8.45862	0.268884	0.51854	7316.33	85.5355	312100	558.659	12218.7	110.538	2853.03	7.95614	563.023	6.33332
602	17	197	881011	17197881011	Census Tract 8810.11	41.622	-87.921	3382	35.4693	12.233	6.21359	2.20065	3.81877	0.15527	0.18507	0.372817	0.389562	0	0.790398	0.694668	0.666798	4182.26	23800.6	4182.26	8.33861	0.167981	0.409855	6476.88	80.479	347400	589.406	13321.4	115.418	2235.89	7.71239	1287.93	7.16079
603	17	197	881302	17197881302	Census Tract 8813.02	41.5409	-88.0765	2003	6.41026	0.384615	0	0	0.384615	0.595504	0.611831	0.468888	0.408523	0	0.209743	0.62807	0.676388	1867.34	39243.1	1867.34	7.53227	0.188872	0.434594	1965.51	44.334	127400	356.931	18713.7	136.798	810.156	6.69723	997.943	6.9057
604	17	197	881112	17197881112	Census Tract 8811.12	41.4944	-87.9881	5010	44.4762	21.619	5.71429	13.5714	2.33333	0.194777	0.323175	0.0613788	0.164901	0	0.336716	0.606305	0.70457	2662.91	38573.1	2662.91	7.88717	0.0871172	0.295156	10237.2	101.179	285000	533.854	11258.9	106.108	2857.98	7.95787	323.806	5.78014
605	17	197	883307	17197883307	Census Tract 8833.07	41.4291	-88.0797	4112	26.161	8.61713	3.14757	4.38596	1.08359	0.159281	0.244761	0.193384	0.108759	0	0	0.733653	0.686204	7686.87	48869.8	7686.87	8.94727	0.165139	0.406373	10898	104.394	211500	459.891	20903.1	144.579	4892.65	8.49549	51.658	3.94465
606	17	197	880310	17197880310	Census Tract 8803.10	41.6603	-88.2175	11140	61.4182	19.9516	8.54271	9.08245	2.32645	0.458413	0.387658	0.440882	0.313772	0	0.159892	0.329398	0.659674	13108.8	40890.4	13108.8	9.48104	0.152491	0.3905	13078.9	114.363	287400	536.097	4069.43	63.7921	2002.11	7.60196	1035.99	6.94311
607	17	197	881116	17197881116	Census Tract 8811.16	41.506	-87.9199	4265	38.7097	14.9603	7.85414	6.03086	1.07527	0.15451	0.155074	0.125762	0.107121	0	0.375806	0.870533	0.654544	3901.34	34407.5	3901.34	8.26908	0.342358	0.585113	8061.94	89.7883	313100	559.553	5429.37	73.6843	2127.59	7.66275	708.605	6.5633
608	17	197	883515	17197883515	Census Tract 8835.15	41.5092	-87.88	3941	54.6359	21.7391	5.55265	16.1865	0	0.103236	0.145631	0.168068	0.115573	0.605144	0.149105	0.430559	0.75114	2480.3	31847.1	2480.3	7.81613	0.450295	0.67104	6024.45	77.6173	380500	616.847	2085.2	45.664	2256.73	7.72167	493.846	6.20222
609	17	197	883522	17197883522	Census Tract 8835.22	41.5345	-87.8647	3284	49.1469	11.2273	1.87122	8.25537	1.10072	0.113671	0.174387	0.211787	0.172156	0	0.150075	0.83964	0.605128	1890.22	28926.5	1890.22	7.54445	0.23911	0.488989	2970.5	54.5023	321700	567.186	2543.32	50.4314	1867.22	7.53221	390.662	5.96784
610	17	197	883514	17197883514	Census Tract 8835.14	41.5466	-87.8195	6904	48.1577	16.8682	8.2038	7.39781	1.26655	0.267077	0.222405	0.241044	0.218055	0	0.209402	0.644791	0.696701	2147.46	25408.6	2147.46	7.67204	0.0694948	0.263619	2334.11	48.3126	311400	558.032	4815.24	69.392	2177.97	7.68615	567.805	6.34178
611	17	197	883519	17197883519	Census Tract 8835.19	41.5468	-87.8911	5444	31.1147	9.82229	0.904685	8.2391	0.678514	0.11662	0.201905	0.134927	0.229393	0	0.12269	0.655517	0.724737	1792.85	29532.2	1792.85	7.49156	0.137711	0.371094	3308.88	57.5229	272000	521.536	4820.99	69.4333	2240.08	7.71427	758.602	6.63148
612	17	197	880203	17197880203	Census Tract 8802.03	41.6474	-88.0887	3783	28.8996	18.5611	6.34825	7.92019	4.29262	0.407945	0.516602	0.359327	0.476429	3.58891	0.235637	0.706526	0.619758	7279.74	33033.6	7279.74	8.89285	0.276771	0.52609	4727.52	68.7569	146400	382.623	10483.7	102.39	2112.33	7.65555	1708.69	7.44348
613	17	197	880114	17197880114	Census Tract 8801.14	41.6852	-88.079	3059	18.399	5.03551	3.87347	0.710136	0.451904	0.681328	0.64303	0.60317	0.549098	0	0.13939	0.736433	0.733227	6398.62	30233.2	6398.62	8.76384	0.0961415	0.310067	8853.64	94.0938	221000	470.106	8808.46	93.8534	1467.49	7.29131	1595.34	7.37484
614	17	197	883605	17197883605	Census Tract 8836.05	41.4416	-87.6843	3387	19.5307	9.15973	0.529902	8.62983	0	0.158734	0.511757	0.0466984	0.191756	0	0	0.671915	0.74593	3791.79	31584.8	3791.79	8.24059	0.482768	0.694815	792.475	28.1509	97800	312.73	16332.5	127.799	2027.47	7.61454	3001.12	8.00674
615	17	197	883303	17197883303	Census Tract 8833.03	41.4453	-88.2367	3800	38.6037	18.5318	5.13347	11.037	2.3614	0.164424	0.226465	0.141056	0.15628	0	0.40249	0.690879	0.735753	15799.7	56259.9	15799.7	9.66775	0.360122	0.600102	8353.92	91.3998	233500	483.218	27981.1	167.276	3838.4	8.25281	358.317	5.88142
616	17	197	883516	17197883516	Census Tract 8835.16	41.4882	-87.8861	6670	47.9283	12.7087	5.44218	5.38033	1.88621	0.140019	0.112942	0.0890376	0.084351	0	0.356922	0.771801	0.693733	4754.12	33951.5	4754.12	8.46677	0.164784	0.405935	8406.76	91.6884	428000	654.217	3735.76	61.1209	3018.79	8.01261	635.9	6.45504
617	17	197	881601	17197881601	Census Tract 8816.01	41.5333	-88.133	1788	21.5415	4.34783	1.18577	3.16206	0	0.315536	0.493355	0.160591	0.302723	1.65394	0.215349	0.774669	0.692535	4597.78	43290.3	4597.78	8.43333	0.0693527	0.263349	2884.74	53.7098	186800	432.204	19189.8	138.527	1241.58	7.12414	1665.58	7.41793
618	17	197	882802	17197882802	Census Tract 8828.02	41.5204	-88.1326	3196	14.7198	2.5641	0	2.5641	0	0.629471	0.411618	0.254347	0.261544	0.281955	0.251331	0.65459	0.706789	4471.27	44218.6	4471.27	8.40543	0.0969942	0.311439	3253.76	57.0417	122200	349.571	20566.6	143.411	1066.14	6.9718	1154.73	7.05162
619	17	197	880412	17197880412	Census Tract 8804.12	41.5615	-88.1525	4329	23.4375	10.1562	5.03472	4.51389	0.607639	0.400192	0.443649	0.313818	0.28784	0	0.643883	0.77003	0.697711	7378.63	42626.7	7378.63	8.90634	0.216798	0.465616	5409.28	73.5478	201900	449.333	15714.1	125.356	1185.7	7.07809	1184.12	7.07676
620	17	197	883216	17197883216	Census Tract 8832.16	41.5287	-88.2086	2668	35.1234	16.0377	2.61248	12.5544	0.870827	0.435952	0.347606	0.255844	0.269149	0	0.473932	0.600339	0.730473	10800.3	48548.9	10800.3	9.28733	0.196547	0.443336	944.244	30.7286	226000	475.395	18624.3	136.471	1118	7.0193	1028.67	6.93602
621	17	197	880503	17197880503	Census Tract 8805.03	41.6313	-88.1345	4250	47.095	26.9832	11.3408	13.5196	2.1229	0.461157	0.563359	0.389731	0.476755	0	0.244467	0.692482	0.562136	8015.16	37235.2	8015.16	8.98909	0.201521	0.448911	5470.92	73.9657	180000	424.264	9536.45	97.6547	2002.31	7.60206	1505.84	7.31711
622	17	197	883700	17197883700	Census Tract 8837	41.4654	-87.6325	3123	24.9821	7.22978	2.72011	3.43593	1.07373	0.543229	0.489653	0.236509	0.174641	0	0.304461	0.7275	0.659946	6768.11	28548.4	6768.11	8.81998	0.268742	0.518403	5257.89	72.5113	123700	351.71	19341.6	139.074	605.598	6.40622	1543.63	7.34189
623	17	197	883803	17197883803	Census Tract 8838.03	41.4637	-87.6618	2564	43.1087	16.3859	6.43185	9.95406	0	0.392575	0.582662	0.0886495	0.191999	0	0.271003	0.588156	0.665474	4627.35	28899.5	4627.35	8.43974	0.634975	0.796853	3029.59	55.0417	138500	372.156	17057.5	130.604	2047.77	7.62451	1161.77	7.0577
624	17	197	882702	17197882702	Census Tract 8827.02	41.5271	-88.0962	3351	24.7176	12.4917	3.78737	8.03987	0.664452	0.638348	0.501389	0.3607	0.412307	0	1.0697	0.71556	0.690678	1446.96	41486.2	1446.96	7.27722	0.0645918	0.254149	844.528	29.0608	154700	393.319	20158.6	141.981	1088.85	6.99288	3530.6	8.16922
625	17	197	882602	17197882602	Census Tract 8826.02	41.5171	-88.095	3089	18.9338	8.45588	0.459559	5.60662	2.38971	0.589632	0.551643	0.475832	0.357382	2.06897	0.477463	0.575941	0.663839	1530.86	42200.3	1530.86	7.33358	0.161657	0.402066	1958.98	44.2604	129100	359.305	20003.1	141.432	1133.54	7.0331	2722.71	7.90938
626	17	197	882601	17197882601	Census Tract 8826.01	41.517	-88.1082	3050	18.8274	6.44951	0.846906	5.14658	0.456026	0.448368	0.52707	0.400787	0.384279	1.36986	0.653209	0.76404	0.664048	2539.78	42988.6	2539.78	7.83983	0.15377	0.392135	2110.38	45.9389	147200	383.667	21101	145.262	843.786	6.7379	2581	7.85593
627	17	197	883211	17197883211	Census Tract 8832.11	41.4907	-88.169	6300	29.7588	10.6584	4.1395	6.25815	0.260756	0.497595	0.326491	0.245559	0.192664	0	0.286939	0.539473	0.711308	8362.02	48682.9	8362.02	9.03146	0.395367	0.628782	1102.28	33.2006	187300	432.782	23090.7	151.956	2233.93	7.71152	219.928	5.3933
628	17	197	880507	17197880507	Census Tract 8805.07	41.6168	-88.1339	7084	36.0842	16.0708	9.15469	3.17407	3.74207	0.741303	0.535125	0.641447	0.453013	0.728509	0.18851	0.625872	0.651882	7057.41	37976.7	7057.41	8.86183	0.164855	0.406023	4780.53	69.1414	190900	436.921	10840.7	104.119	2081.52	7.64085	2518.6	7.83146
629	17	197	880408	17197880408	Census Tract 8804.08	41.6304	-88.1534	5426	32.1818	10.552	5.59519	3.71761	1.2392	0.523869	0.520234	0.419806	0.44652	0	0.12812	0.641418	0.554281	9234.94	38685.1	9234.94	9.13075	0.343992	0.586508	6825.94	82.6193	191200	437.264	8673.11	93.1295	2951.1	7.98993	2395.75	7.78145
630	17	197	880505	17197880505	Census Tract 8805.05	41.6321	-88.1022	8002	24.4046	8.98601	4.12472	2.79892	2.06236	0.534607	0.523701	0.553808	0.457069	0.942549	0.719569	0.729999	0.628985	6259.09	34836.8	6259.09	8.74179	0.182477	0.427173	3556.63	59.6375	185900	431.161	11073.9	105.233	2023.27	7.61247	1338.69	7.19945
631	17	197	883804	17197883804	Census Tract 8838.04	41.453	-87.65	2571	23.5935	7.44102	2.45009	2.72232	2.2686	0.584115	0.477943	0.233264	0.175278	0	0.185083	0.592971	0.679493	6112.82	29990.2	6112.82	8.71814	0.439636	0.663051	3451.17	58.7467	156200	395.221	18393.5	135.622	1689.73	7.43232	438.571	6.08352
632	17	197	883806	17197883806	Census Tract 8838.06	41.438	-87.5457	3559	41.2493	16.3229	8.72127	6.95345	0.648203	0.456531	0.404249	0.20431	0.139933	0.920245	0.198622	0.804504	0.725041	14631	32262.5	14631	9.5909	0.579905	0.761515	12140.7	110.185	275100	524.5	27169.8	164.833	6111.31	8.7179	141.074	4.94928
633	17	197	880306	17197880306	Census Tract 8803.06	41.6935	-88.1626	7292	63.9632	20.9745	9.59596	8.82353	2.55496	0.587805	0.434868	0.473827	0.356933	0	0.402224	0.631125	0.56626	9692.95	35027.7	9692.95	9.17915	0.226391	0.475806	9331.93	96.6019	393500	627.296	2625.04	51.2351	2390.08	7.77908	961.328	6.86832
634	17	197	880119	17197880119	Census Tract 8801.19	41.7178	-88.1363	4548	51.1551	19.0182	8.78713	10.231	0	0.47892	0.431971	0.467028	0.341137	0.730412	0.0605006	0.619352	0.609623	6929	31697.3	6929	8.84347	0.315711	0.561882	6515.02	80.7157	348900	590.678	3438.93	58.6424	1997.01	7.59941	1133.07	7.03269
635	17	197	883210	17197883210	Census Tract 8832.10	41.5247	-88.1658	2477	34.673	4.25532	0	4.25532	0	0.349353	0.440827	0.133535	0.257139	0	0.527843	0.744662	0.685062	7220.99	46004.7	7220.99	8.88475	0.347758	0.58971	2685.49	51.8217	207500	455.522	19411.1	139.324	998.178	6.90593	478.574	6.17081
636	17	197	883214	17197883214	Census Tract 8832.14	41.5363	-88.1898	2744	30.3638	5.19673	1.48478	3.56347	0.148478	0.351952	0.390329	0.354182	0.242683	0.896861	0.31451	0.624297	0.693222	9322.2	46793.4	9322.2	9.14015	0.269594	0.519225	1526.31	39.068	179800	424.028	17858.1	133.634	1256.71	7.13625	665.686	6.50082
637	17	197	883215	17197883215	Census Tract 8832.15	41.5372	-88.23	10102	37.5194	10.0505	4.78227	4.78227	0.486003	0.515359	0.368615	0.349832	0.317408	0	0.48474	0.73472	0.678285	12662.4	49464.3	12662.4	9.44639	0.106658	0.326586	2969.59	54.4939	220900	470	17761.8	133.273	2073.38	7.63693	769.563	6.64582
638	17	197	880905	17197880905	Census Tract 8809.05	41.5566	-88.096	2524	27.2857	4.57143	1.07143	0	3.5	0.391482	0.507906	0.221083	0.350731	0	0	0.521117	0.653433	3860.05	39266.4	3860.05	8.25844	0.223051	0.472283	2460.28	49.6012	158100	397.618	18166.6	134.783	558.667	6.32555	2161.55	7.67858
639	17	197	881401	17197881401	Census Tract 8814.01	41.5476	-88.0907	3240	18.3788	9.50384	5.45073	4.05311	0	0.549937	0.55645	0.477311	0.399719	0	0.10582	0.666317	0.647742	2767.25	39597.8	2767.25	7.92561	0.178285	0.422238	1588.86	39.8605	133000	364.692	19252.4	138.753	401.898	5.9962	1634.29	7.39896
640	17	197	881603	17197881603	Census Tract 8816.03	41.5405	-88.1331	2988	17.3089	2.81346	0	1.7737	1.03975	0.677127	0.417777	0.338373	0.24717	0	0.479906	0.687154	0.697378	4846.09	42780.2	4846.09	8.48593	0.134655	0.366954	2967.16	54.4716	166000	407.431	18433.5	135.77	1025.18	6.93262	2870.2	7.96214
641	17	197	880105	17197880105	Census Tract 8801.05	41.6978	-88.1089	7700	39.2172	14.3515	6.42108	5.24431	2.68611	0.671191	0.658528	0.539067	0.484446	0	0.232316	0.734451	0.7721	9164.06	31170.5	9164.06	9.12304	0.210758	0.459084	9156.02	95.6871	212300	460.76	5985.48	77.3659	1532.9	7.33492	2148.9	7.67271
642	17	197	880109	17197880109	Census Tract 8801.09	41.7222	-88.0534	5431	33.5044	14.1342	5.71526	8.07666	0.342231	0.599724	0.545272	0.359091	0.457376	0.581734	0.0929571	0.788346	0.676201	6798.44	25884.4	6798.44	8.82445	0.310382	0.557119	6146.99	78.4028	209700	457.93	6476.67	80.4778	788.224	6.66978	1676.19	7.42428
643	17	197	880112	17197880112	Census Tract 8801.12	41.7028	-88.041	2207	26.2179	5.66873	0.797166	4.87157	0	0.629327	0.620824	0.556536	0.520442	0	0	0.764427	0.62752	4485.29	26614.4	4485.29	8.40856	0.157323	0.396639	8506.85	92.2326	190300	436.234	8778.82	93.6954	1907.6	7.5536	2142.31	7.66964
644	17	197	880202	17197880202	Census Tract 8802.02	41.6659	-88.0604	4502	22.147	3.62669	2.51451	0.483559	0.628627	0.494953	0.507177	0.503126	0.44391	0	0.386582	0.652115	0.70954	4800.16	29987.9	4800.16	8.4764	0.328217	0.572902	6884.03	82.9701	173000	415.933	11126.9	105.484	2841.97	7.95225	150.545	5.01426
645	17	197	880304	17197880304	Census Tract 8803.04	41.7183	-88.1576	5457	57.2889	19.5002	11.5865	7.26997	0.643696	0.310674	0.384682	0.270609	0.35509	0	0.423801	0.415323	0.588954	6907.5	33162.4	6907.5	8.84036	0.363888	0.603232	6547.75	80.9182	435400	659.848	1700.47	41.2367	2927.69	7.98197	1982.77	7.59225
646	17	197	880120	17197880120	Census Tract 8801.20	41.6994	-88.1267	9028	43.3708	11.812	6.93049	3.73644	1.14504	0.662816	0.567877	0.423799	0.447511	0	0.183446	0.647847	0.64666	9062.97	32223.7	9062.97	9.11195	0.277695	0.526968	8639.64	92.9497	280100	529.245	4536.49	67.3534	1632.59	7.39792	1143.57	7.04191
647	17	197	880115	17197880115	Census Tract 8801.15	41.6946	-88.0778	3265	16.5033	7.08061	2.28758	4.79303	0	0.698529	0.67196	0.574374	0.550435	0	0.116158	0.603876	0.731884	6598.34	29444.1	6598.34	8.79457	0.131102	0.36208	9037.12	95.0638	147600	384.187	8106.62	90.0368	920.495	6.82491	2533.48	7.83735
648	17	197	880118	17197880118	Census Tract 8801.18	41.7199	-88.0958	5051	59.795	16.3579	8.00158	5.203	3.15333	0.350134	0.536577	0.303598	0.423356	0	0.306966	0.559235	0.722503	7820.93	28807.9	7820.93	8.96456	0.469338	0.685083	6537.45	80.8545	442600	665.282	5013.4	70.8054	1868.5	7.53289	650.273	6.47739
649	17	197	883213	17197883213	Census Tract 8832.13	41.5141	-88.223	5130	49.7399	22.6491	9.04362	12.8451	0.760304	0.175508	0.411515	0.103434	0.262542	0.524934	0.358117	0.832403	0.669196	12049.4	50487.5	12049.4	9.39677	0.18539	0.43057	2314.43	48.1085	228800	478.33	20282.3	142.416	2068.36	7.63451	657.77	6.48886
650	17	197	880420	17197880420	Census Tract 8804.20	41.5645	-88.2474	10418	29.4509	10.1497	3.93095	4.7005	1.5183	0.432277	0.414383	0.455676	0.308613	1.10203	0.546165	0.540919	0.766625	14726	49070.9	14726	9.59737	0.117317	0.342515	6030.07	77.6536	212200	460.652	14986.9	122.421	2096.43	7.64799	2284.36	7.73384
651	17	197	882801	17197882801	Census Tract 8828.01	41.5207	-88.1198	2687	28.2903	17.5892	3.69004	9.7171	4.18204	0.510946	0.416754	0.34993	0.295023	0	0.750473	0.644537	0.733215	3404.26	43403.4	3404.26	8.13278	0.0728345	0.269879	2347.82	48.4543	135500	368.103	20883.3	144.511	707.035	6.56108	1646.8	7.40659
652	17	197	882701	17197882701	Census Tract 8827.01	41.5259	-88.1081	2726	36.9979	15.6448	4.93305	7.25863	3.45314	0.435248	0.479603	0.353737	0.361346	1.0917	0.687766	0.705297	0.704373	2412.45	42296.5	2412.45	7.7884	0.0720529	0.268427	1247.49	35.3198	162300	402.865	20723.9	143.958	966.635	6.87382	2320.92	7.74972
653	17	197	881301	17197881301	Census Tract 8813.01	41.5413	-88.0657	3052	7.19212	2.46305	0	2.46305	0	0.499006	0.594345	0.158087	0.395871	0	0.217549	0.666304	0.687996	2212.92	38568.1	2212.92	7.70207	0.25453	0.50451	2838.3	53.2757	119000	344.964	17832.9	133.54	579.564	6.36228	2574.31	7.85334
654	17	31	150401	17031150401	Census Tract 1504.01	41.9646	-87.7723	4483	32.9103	10.8096	4.68271	4.68271	1.4442	0.404355	0.496017	0.664401	0.639408	0.556174	0.396742	0.7207	0.700644	1068.03	1158.76	1068.03	6.97357	0.0439139	0.209556	1510.89	38.8701	257000	506.952	2686.44	51.8309	440.011	6.0868	6074.31	8.71182
655	17	31	150502	17031150502	Census Tract 1505.02	41.9568	-87.7818	4822	20.3687	3.46795	0.921861	2.01932	0.526778	0.553971	0.421157	0.669815	0.645965	0	0.371141	0.632737	0.740019	2242.12	2320.43	2242.12	7.71518	0.0518013	0.227599	619.118	24.8821	279000	528.205	3148.29	56.1097	559.191	6.32649	7043.71	8.85989
656	17	31	760802	17031760802	Census Tract 7608.02	41.9578	-87.8472	2173	33.7316	7.62868	2.94118	4.6875	0	0.198624	0.387189	0.543077	0.661743	0	0.253866	0.721754	0.658551	1896.97	3025.23	1896.97	7.54801	0.383927	0.619618	2592.69	50.9184	316800	562.85	3690.49	60.7494	1251.78	7.13232	349.716	5.85712
657	17	31	110502	17031110502	Census Tract 1105.02	41.9703	-87.7598	3471	28.731	18.6802	7.86802	7.7665	3.04569	0.447728	0.49864	0.662945	0.645003	0	0.47683	0.489728	0.749375	319.769	94.6432	94.6432	4.55011	0.0803667	0.28349	2715.63	52.1117	239800	489.694	2579.65	50.7902	514.086	6.24239	5347.28	8.58434
658	17	31	580501	17031580501	Census Tract 5805.01	41.82	-87.6995	5346	14.84	4.8	0.8	2.04	1.96	0.534425	0.563502	0.388652	0.448233	0	0	0.595425	0.678002	4345.27	1782.54	1782.54	7.48579	0.025723	0.160384	5306.04	72.8426	198800	445.87	4787.08	69.1887	847.066	6.74178	10863	9.29312
659	17	31	580502	17031580502	Census Tract 5805.02	41.8146	-87.6993	5042	11.4326	3.59309	1.91321	1.67989	0	0.562839	0.537244	0.380864	0.394604	0	0.143155	0.722151	0.651798	4923.15	1208.39	1208.39	7.09704	0.0125062	0.111831	4797.07	69.2609	194800	441.362	4259.62	65.2658	594.277	6.38735	10197.7	9.22992
660	17	31	730201	17031730201	Census Tract 7302.01	41.7268	-87.6579	6039	22.3961	8.62763	2.19043	4.9173	1.51989	0.035883	0.101009	0.0999346	0.0584672	0	0.357518	0.618653	0.701671	599.496	2831.04	599.496	6.39609	0.0488169	0.220945	3685.02	60.7044	159000	398.748	3361.61	57.9794	805.058	6.69091	6060.74	8.70959
661	17	31	301802	17031301802	Census Tract 3018.02	41.8452	-87.7278	2509	17.5481	1.20192	0	1.20192	0	0.487341	0.451518	0.213625	0.148528	0	0.229885	0.637158	0.603569	1450.69	1004.53	1004.53	6.91228	0.0035529	0.0596062	5238.67	72.3786	185500	430.697	6477.31	80.4818	1113.61	7.01536	7272.15	8.89181
662	17	31	803612	17031803612	Census Tract 8036.12	42.1498	-88.0088	3333	27.8624	11.3514	8.55037	1.27764	1.52334	0.63276	0.444424	0.648171	0.536483	0.810373	0.563458	0.666814	0.610685	5270.37	20951.6	5270.37	8.56986	0.279187	0.528382	8970.48	94.7126	248100	498.096	4372.69	66.1263	1738.26	7.46064	4963.47	8.50986
663	17	31	803702	17031803702	Census Tract 8037.02	42.1057	-88.0541	5653	56.2541	16.5587	7.93908	7.3234	1.29618	0.326567	0.343706	0.356281	0.365342	0	0.859066	0.728898	0.777417	946.64	18904.7	946.64	6.85292	0.139913	0.37405	3505.39	59.2064	323900	569.122	1560.29	39.5005	1178.47	7.07197	1648.08	7.40737
664	17	31	804109	17031804109	Census Tract 8041.09	42.0755	-88.0367	2878	53.7863	16.9851	12.1019	0.707714	4.17551	0.328237	0.477101	0.323529	0.524791	1.89329	0.589554	0.480946	0.619824	3172.31	15491.4	3172.31	8.06221	0.169971	0.412275	1945.42	44.107	416100	645.058	1099.71	33.1619	1664.97	7.41756	1218.21	7.10514
665	17	31	804714	17031804714	Census Tract 8047.14	42.0632	-88.0948	3574	48.3965	22.9349	6.17104	15.3061	1.45773	0.307249	0.528627	0.278561	0.542287	0.800641	0.488559	0.849799	0.658501	6720.92	18520.9	6720.92	8.81298	0.394727	0.628273	2447.34	49.4706	272000	521.536	416.588	20.4105	1722.38	7.45147	1536.21	7.33707
666	17	31	804404	17031804404	Census Tract 8044.04	42.0423	-88.2441	5342	18.3681	8.66203	3.24826	5.25909	0.154679	0.57193	0.591441	0.528472	0.569991	0	0.284814	0.784399	0.696184	3308.07	29214.6	3308.07	8.10412	0.225467	0.474834	4494.97	67.0445	193800	440.227	8129.15	90.1618	2592.07	7.86021	1723.03	7.45184
667	17	31	804309	17031804309	Census Tract 8043.09	42.0126	-88.1576	3106	16.8766	9.19396	4.65995	4.534	0	0.593717	0.587383	0.670093	0.583819	1.63044	0.520238	0.547978	0.719755	2800.79	21516	2800.79	7.93766	0.0839196	0.289689	9142.54	95.6166	192700	438.976	3962.83	62.951	2019.6	7.61065	1520.65	7.32689
668	17	31	804608	17031804608	Census Tract 8046.08	42.0353	-88.0706	3781	44.4	16.4889	10.3111	6.17778	0	0.53148	0.50601	0.579107	0.555546	5.34202	0.35031	0.688901	0.666915	5978.17	15322.6	5978.17	8.69587	0.154907	0.393582	1579.47	39.7425	208000	456.07	467.504	21.6218	1591.04	7.37214	1387.04	7.23493
669	17	31	804611	17031804611	Census Tract 8046.11	42.0189	-88.0678	4293	37.3092	14.4578	5.82329	6.98795	1.64659	0.403207	0.467919	0.449187	0.515727	0	0.97098	0.741904	0.716583	4141.01	14446.6	4141.01	8.3287	0.220351	0.469416	2979.68	54.5865	275700	525.071	1573.51	39.6675	1212.22	7.10021	1684.01	7.42893
670	17	31	804716	17031804716	Census Tract 8047.16	42.0421	-88.1142	5542	35.8579	13.4048	5.563	7.27212	0.569705	0.619645	0.566735	0.735051	0.56367	0	0.240885	0.663761	0.692363	5879.35	18939.6	5879.35	8.6792	0.137	0.370135	4858.08	69.7	286900	535.63	1136.99	33.7193	1894.24	7.54658	2390	7.77905
671	17	31	806202	17031806202	Census Tract 8062.02	42.0376	-87.8889	4675	50.6763	20.3336	7.25879	6.80793	6.26691	0.273682	0.382516	0.383656	0.534153	0	0.237914	0.687357	0.724015	395.324	6487.28	395.324	5.97971	0.186598	0.43197	1924.6	43.8703	221500	470.638	5019.94	70.8515	966.208	6.87338	3882.34	8.26419
672	17	31	824113	17031824113	Census Tract 8241.13	41.6223	-87.9017	6341	43.9419	8.12149	1.91482	5.24926	0.957412	0.253639	0.195346	0.440484	0.351571	0	0.527688	0.722552	0.704307	2730.35	22775.7	2730.35	7.91219	0.2082	0.456289	4873.17	69.8081	330700	575.065	12776.5	113.033	2236.46	7.71265	819.686	6.70892
673	17	31	824121	17031824121	Census Tract 8241.21	41.5918	-87.8275	3477	37.2678	12.6776	5.46448	6.44809	0.765027	0.080614	0.285772	0.236619	0.349475	0	0.0733406	0.630591	0.685464	3396.52	22283.5	3396.52	8.13051	0.056349	0.23738	3183.22	56.42	212500	460.977	9096.31	95.3746	2027.7	7.61466	1999	7.6004
674	17	31	824122	17031824122	Census Tract 8241.22	41.5799	-87.8179	5896	39.5846	12.3063	4.02976	7.34656	0.929944	0.228439	0.243556	0.277714	0.25754	0	0.151169	0.721643	0.709835	1859.47	22584	1859.47	7.52805	0.051375	0.22666	3454.58	58.7757	277100	526.403	8103.38	90.0188	2321.94	7.75016	1480	7.2998
675	17	31	804715	17031804715	Census Tract 8047.15	42.045	-88.0977	3674	13.5346	4.94534	3.95627	0.884956	0.104112	0.686363	0.537267	0.680068	0.580441	0	0.126854	0.536966	0.683106	6428.05	17809.4	6428.05	8.76843	0.106942	0.32702	3488.12	59.0603	143400	378.682	1831.19	42.7925	907.616	6.81082	4328.88	8.37306
676	17	31	804610	17031804610	Census Tract 8046.10	42.0222	-88.0526	2217	39.5498	13.9068	6.10933	2.41158	5.38585	0.324829	0.45695	0.540679	0.47756	0	1.33551	0.726425	0.731055	4671.37	13385.7	4671.37	8.44921	0.268599	0.518266	2441.75	49.4141	180100	424.382	1378.42	37.1271	1938.98	7.56992	1334.83	7.19656
677	17	31	813801	17031813801	Census Tract 8138.01	41.8503	-87.7435	2852	17.2872	5.58511	0.886525	1.8617	2.83688	0.4267	0.352165	0.188004	0.20822	0	0.318503	0.691864	0.660804	701.395	234.989	234.989	5.45954	0.00213174	0.0461708	4865.15	69.7506	208600	456.727	5780.62	76.0304	1025.76	6.93319	3388.64	8.12818
678	17	31	830600	17031830600	Census Tract 8306	42.0017	-87.6736	5132	33.9166	15.5451	4.84522	4.30686	6.393	0.654057	0.646769	0.614829	0.584833	4.96988	3.36201	0.706544	0.727433	897.86	975.231	897.86	6.80001	0.147161	0.383616	1071.97	32.741	215000	463.681	2752.08	52.4603	456.353	6.12327	7759.21	8.95664
679	17	31	830800	17031830800	Census Tract 8308	41.9651	-87.6766	2348	53.9798	23.3744	7.79148	8.8565	6.72646	0.44152	0.439136	0.28967	0.42682	1.20482	1.97911	0.588462	0.681154	378.432	221.307	221.307	5.39955	0.02821	0.167958	1312.36	36.2265	346300	588.473	1235.5	35.1497	415.102	6.02852	6976.84	8.85035
680	17	31	831000	17031831000	Census Tract 8310	41.9148	-87.677	2361	62.5598	11.1842	1.19617	4.66507	5.32297	0.40048	0.375907	0.208509	0.284669	0	1.43551	0.888275	0.710039	755.528	562.484	562.484	6.33236	0.0157038	0.125315	1941.78	44.0656	491000	700.714	2679.05	51.7596	236.329	5.46523	8392.37	9.03508
681	17	31	832200	17031832200	Census Tract 8322	41.9205	-87.68	3102	69.0684	26.2506	14.3644	7.98531	3.90087	0.346572	0.420682	0.345276	0.30595	1.11184	0.341247	0.63818	0.725627	1028.39	778.641	778.641	6.65755	0.0142827	0.11951	1448.83	38.0635	593900	770.649	2164.99	46.5294	266.583	5.58569	7766.78	8.95761
682	17	31	836700	17031836700	Census Tract 8367	41.8917	-87.7022	2652	16.8776	2.391	0	2.391	0	0.410498	0.372075	0.233475	0.316289	0.615764	0.344744	0.638695	0.595923	529.409	884.099	529.409	6.27176	0.0308392	0.175611	2849.07	53.3767	236100	485.901	3583.6	59.8632	770.902	6.64756	2159.86	7.6778
683	17	31	838000	17031838000	Census Tract 8380	41.8774	-87.6806	2758	50.6468	20.6965	7.16418	11.4428	2.08955	0.511312	0.519027	0.176141	0.315892	0	0.594609	0.6652	0.619657	1450.98	588.731	588.731	6.37797	0.00689263	0.0830219	547.399	23.3966	219500	468.508	1480.48	38.4771	851.253	6.74671	5127.82	8.54244
684	17	31	832900	17031832900	Census Tract 8329	41.8742	-87.6619	2611	60.2041	20.481	6.63265	12.0262	1.82216	0.612315	0.654862	0.505689	0.439036	0	1.12483	0.470774	0.750019	1959.58	277.411	277.411	5.6255	0.00987707	0.0993835	297.377	17.2446	556300	745.855	131.171	11.453	550.635	6.31107	6506.33	8.78053
685	17	31	833300	17031833300	Census Tract 8333	41.8717	-87.6541	2336	55.2519	26.9855	10.333	14.5175	2.13493	0.632853	0.59527	0.546323	0.385959	0.578704	0.855087	0.779886	0.680659	1392.64	564.782	564.782	6.33644	0.0149222	0.122156	496.65	22.2857	376800	613.84	621.033	24.9205	603.6	6.40291	4888.65	8.49467
686	17	31	836500	17031836500	Census Tract 8365	41.8276	-87.6047	1612	23.221	5.99251	5.99251	0	0	0.132501	0.22018	0.0876698	0.221691	0	0.392352	0.587003	0.611076	1987.48	1535.45	1535.45	7.33658	0.391956	0.626064	593.173	24.3552	137500	370.81	2996.99	54.7447	1476.85	7.29767	3423.37	8.13838
687	17	31	836400	17031836400	Census Tract 8364	41.8204	-87.6008	3318	37.5695	5.6394	2.70056	1.82685	1.11199	0.213228	0.143874	0.155725	0.0831443	1.17878	0.37037	0.67239	0.687768	1461.06	1575.13	1461.06	7.28692	0.371918	0.609851	703.867	26.5305	242700	492.646	2133.08	46.1853	1619.38	7.3898	4151.94	8.33133
0						41.8128	-87.6276	0	0	0	0	0	0	0	0	0	0	0	0	0	0	0	0	0	0	0	0	0	0	0	0	0	0	0	0	0	0
688	17	31	843000	17031843000	Census Tract 8430	41.8679	-87.7228	2862	41.5929	18.0531	0	18.0531	0	0.043468	0.165101	0.0141625	0.0962958	0	0.2835	0.508404	0.606386	2626.2	702.951	702.951	6.55529	0.019541	0.139789	3998.61	63.2345	147700	384.318	5104.66	71.4469	1113.02	7.01483	2686.89	7.89614
689	17	31	843100	17031843100	Census Tract 8431	41.8607	-87.7007	2485	23.6934	4.87805	0.87108	4.00697	0	0.191479	0.332072	0.0708496	0.218104	0	0.120192	0.669539	0.577382	1354.11	832.992	832.992	6.72502	0.0188304	0.137224	2425.58	49.2502	227300	476.76	3682.51	60.6837	1195.8	7.08657	2453.84	7.80541
690	17	31	822102	17031822102	Census Tract 8221.02	41.7216	-87.7315	4404	27.9677	7.54986	1.1396	6.03039	0.379867	0.467365	0.378583	0.499198	0.261398	0.623229	0	0.706231	0.719461	1487.96	7246.24	1487.96	7.30516	0.0378029	0.19443	3933.95	62.7212	194500	441.022	3919.83	62.6085	820.362	6.70975	1962.81	7.58213
691	17	31	822601	17031822601	Census Tract 8226.01	41.709	-87.7538	4338	39.0194	13.9939	0.61287	10.9295	2.45148	0.240387	0.357939	0.344948	0.414561	0	0.11331	0.782831	0.722309	1222.12	8724.79	1222.12	7.10834	0.0518724	0.227755	4618.74	67.9613	228200	477.703	4895.63	69.9687	1108.05	7.01036	2420.56	7.79175
692	17	31	818600	17031818600	Census Tract 8186	41.8402	-87.8655	4681	43.4968	15.565	6.52452	6.01279	3.02772	0.327314	0.354132	0.312547	0.329754	0	0.528637	0.66175	0.731223	2458.71	5504.1	2458.71	7.80739	0.208911	0.457067	5413.69	73.5778	300100	547.814	2499.34	49.9934	1491.69	7.30766	1891.63	7.54519
693	17	31	818500	17031818500	Census Tract 8185	41.8407	-87.8983	5477	50.2709	15.5065	5.87745	8.54523	1.08378	0.367392	0.40866	0.341944	0.350608	0	0.409856	0.78985	0.703039	3374.05	7688.33	3374.05	8.12387	0.449513	0.670457	2767.17	52.6039	299000	546.809	2404.02	49.0308	941.786	6.84778	979.303	6.88684
694	17	31	818402	17031818402	Census Tract 8184.02	41.8519	-87.8919	3083	35.7233	11.8868	4.33962	3.08176	4.46541	0.606614	0.529846	0.401957	0.399122	1.26382	0.978656	0.613285	0.76945	4328.9	6668.99	4328.9	8.37307	0.235984	0.485782	3135.11	55.992	247200	497.192	3286.34	57.3266	1025.87	6.93329	2420.63	7.79178
695	17	31	818401	17031818401	Census Tract 8184.01	41.8614	-87.9031	3488	37.1176	6.47059	2.70588	3.11765	0.647059	0.681505	0.542982	0.445279	0.425391	1.10149	0.679548	0.762267	0.728052	3734.87	7260.89	3734.87	8.22547	0.182974	0.427755	2556.64	50.5632	236000	485.798	2957.45	54.3825	1369.22	7.222	511.771	6.23788
696	17	31	818300	17031818300	Census Tract 8183	41.8773	-87.8988	6128	22.1599	9.19282	3.92377	5.26906	0	0.68284	0.565672	0.504571	0.374534	0	0.688139	0.707057	0.751035	2058.43	6770.3	2058.43	7.6297	0.0713423	0.2671	3994.46	63.2017	197200	444.072	2523.2	50.2315	931.815	6.83713	1931.08	7.56583
697	17	31	818200	17031818200	Census Tract 8182	41.8635	-87.8751	4689	39.8955	16.3328	5.4007	8.40592	2.52613	0.626474	0.517083	0.359928	0.350188	2.57948	0.37128	0.81538	0.696233	3161.54	4946.75	3161.54	8.05882	0.0603283	0.245618	4770.35	69.0677	235200	484.974	4817.75	69.41	1200.14	7.09019	2343.47	7.75939
698	17	31	814100	17031814100	Census Tract 8141	41.8423	-87.763	4892	12.0421	5.87055	0.652283	2.40843	2.80983	0.413392	0.465826	0.226006	0.307062	0	0.470011	0.661841	0.689339	1498.84	1178.96	1178.96	7.07239	0.00312655	0.0559156	4727.61	68.7576	163400	404.228	5713.29	75.5863	547.81	6.30593	3762.69	8.23289
699	17	31	814000	17031814000	Census Tract 8140	41.8454	-87.7754	4739	14.34	6.46388	2.0641	3.91092	0.488865	0.489499	0.494029	0.303459	0.387436	2.5869	0.205399	0.712975	0.701635	1284.26	1709.97	1284.26	7.15794	0.00362396	0.0601993	4109.33	64.1041	158900	398.623	5083.28	71.2971	769.171	6.64531	7592.65	8.93494
700	17	31	813900	17031813900	Census Tract 8139	41.8465	-87.7685	6534	8.4998	4.26949	1.72346	1.88014	0.665883	0.481176	0.428067	0.336904	0.2697	0	1.05752	0.626268	0.705469	1743.47	1141.52	1141.52	7.04012	0.00270021	0.0519635	4131.14	64.2739	173900	417.013	5116.75	71.5315	516.21	6.24651	9510	9.1601
701	17	31	700200	17031700200	Census Tract 7002	41.753	-87.7238	6798	21.0061	5.57444	1.0877	3.70496	0.781781	0.621096	0.551214	0.511075	0.490772	0	0.377281	0.734754	0.712832	1557.03	3915.08	1557.03	7.35054	0.0128615	0.113409	387.352	19.6813	171000	413.521	5394.75	73.449	876.19	6.77558	4186.91	8.33972
702	17	31	700100	17031700100	Census Tract 7001	41.7536	-87.6953	3206	15.3617	4.62341	3.20656	1.41685	0	0.508791	0.31373	0.362974	0.215869	0	0.168221	0.753439	0.690763	643.507	3844.4	643.507	6.46693	0.0759611	0.27561	2269.83	47.6427	166700	408.289	3719.69	60.9893	1956.08	7.5787	1386.75	7.23472
703	17	31	640100	17031640100	Census Tract 6401	41.7819	-87.7399	1026	14.0725	3.19829	1.91898	1.27932	0	0.515566	0.526426	0.530306	0.50872	0	0	0.632965	0.721367	4764.71	544.862	544.862	6.30053	0.0198963	0.141054	3195.76	56.531	212500	460.977	5647.64	75.1507	667.43	6.50343	3358.86	8.11936
704	17	31	630900	17031630900	Census Tract 6309	41.7898	-87.7084	4895	9.65134	7.17534	1.1622	3.94138	2.07175	0.49043	0.49505	0.251295	0.316175	3.16403	0.0635055	0.652864	0.686617	4450.18	1649.25	1649.25	7.40808	0.00952178	0.0975796	3733.91	61.1057	169200	411.339	3146.52	56.0939	869.576	6.76801	7419.27	8.91184
705	17	31	630800	17031630800	Census Tract 6308	41.79	-87.6986	6889	8.49673	3.63108	0.254176	1.96078	1.41612	0.51768	0.499717	0.24538	0.297666	0	0.395504	0.690416	0.670097	4436.58	1667.46	1667.46	7.41906	0.00582676	0.0763332	2976.24	54.5549	179200	423.32	2379.26	48.7776	789.433	6.67131	10504.3	9.25954
706	17	31	630500	17031630500	Census Tract 6305	41.7974	-87.689	5964	7.13975	1.00131	0	1.00131	0	0.499076	0.546816	0.22725	0.283433	0	0	0.64414	0.683621	5359.72	904.929	904.929	6.80786	0.00788744	0.0888113	2783.95	52.7632	197900	444.86	2213.5	47.0478	1140.89	7.03956	9067.19	9.11242
707	17	31	630400	17031630400	Census Tract 6304	41.7973	-87.6988	6957	12.3083	2.64054	0.340716	1.32027	0.979557	0.466003	0.5245	0.126374	0.264892	0	0.527338	0.675349	0.674799	5244.43	912.57	912.57	6.81626	0.00774533	0.0880075	3389.82	58.2221	186800	432.204	2792.77	52.8467	1129.33	7.02938	10568.7	9.26565
708	17	31	491000	17031491000	Census Tract 4910	41.6998	-87.6281	4951	24.3341	13.5593	1.93705	5.9322	5.69007	0.083327	0.0566663	0.00605269	0.0366836	0	0.387805	0.620769	0.694024	1614.25	2530.27	1614.25	7.38663	0.0164144	0.128119	2708.42	52.0425	106900	326.956	1827.93	42.7543	2208.59	7.70011	3876.71	8.26274
709	17	31	490800	17031490800	Census Tract 4908	41.7107	-87.6153	3817	31.8564	7.18105	3.74332	2.97937	0.458365	0.114943	0.0983641	0.0438894	0.0606447	0.613915	0	0.706669	0.67801	806.868	1502.48	806.868	6.69316	0.0382292	0.195523	1239.14	35.2014	140200	374.433	1179.58	34.345	2156.75	7.67636	3536.57	8.17091
710	17	31	490700	17031490700	Census Tract 4907	41.7107	-87.6284	3261	24.1623	15.2557	7.14286	8.11288	0	0.034793	0.0842572	0.0118635	0.0463926	0	0.241208	0.704091	0.67632	1826.13	1334.43	1334.43	7.19626	0.0214595	0.146491	1706.93	41.315	126900	356.23	2047.64	45.2508	1773.79	7.48088	5093.37	8.5357
711	17	31	740100	17031740100	Census Tract 7401	41.6973	-87.6986	2962	37.4753	19.0664	7.56081	4.79947	6.70611	0.101408	0.298496	0.0212532	0.166245	0	0.0640673	0.628467	0.717132	2393.66	6774.63	2393.66	7.78058	0.0868329	0.294674	6846.39	82.7429	212900	461.411	135.074	11.6222	821.51	6.71114	3323.05	8.10864
712	17	31	824800	17031824800	Census Tract 8248	41.6245	-87.6853	7218	13.2192	2.22141	1.67516	0.546249	0	0.659929	0.38275	0.516655	0.23535	0	0.119981	0.639147	0.67144	1969.93	11997.6	1969.93	7.58575	0.155546	0.394393	4546.53	67.428	151200	388.844	8172.66	90.4028	759.902	6.63319	1559.65	7.35222
713	17	31	830201	17031830201	Census Tract 8302.01	41.4834	-87.7086	5584	43.0333	11.2	5	5.63333	0.566667	0.463579	0.537338	0.284445	0.14687	0	0.379297	0.718717	0.737712	244.48	27454.5	244.48	5.49913	0.195268	0.441891	4322.41	65.745	143100	378.286	12682.2	112.615	1232.54	7.11683	1921.75	7.56099
714	17	31	826401	17031826401	Census Tract 8264.01	41.6388	-87.5939	4550	29.6042	8.33773	1.05541	6.54354	0.738786	0.129033	0.258865	0.129196	0.149585	0	0.171053	0.70384	0.669926	2586.04	9621.81	2586.04	7.85788	0.264265	0.514067	1044.1	32.3126	127000	356.371	7143.23	84.5176	1428.19	7.26416	1401.08	7.245
715	17	31	826600	17031826600	Census Tract 8266	41.6364	-87.623	5907	23.4533	3.35625	0.323494	2.58795	0.444804	0.204199	0.122017	0.0445202	0.0780917	0	0.308555	0.696637	0.639725	655.215	9555.35	655.215	6.48496	0.119804	0.346127	3228.37	56.8187	101400	318.434	7470.84	86.434	1396.64	7.24182	3905.45	8.27013
716	17	31	750500	17031750500	Census Tract 7505	41.6846	-87.6712	5582	40.3693	16.282	0	13.7642	2.51783	0.432984	0.310189	0.115761	0.153503	0.892857	0.176495	0.781604	0.703061	45.8373	5725.01	45.8373	3.8251	0.0662972	0.257482	6296.35	79.3495	168200	410.122	2580.65	50.8001	1042.44	6.94932	2117.28	7.65789
717	17	31	750100	17031750100	Census Tract 7501	41.6958	-87.652	4516	29.1909	12.4919	1.8123	7.24919	3.43042	0.142131	0.236723	0.00978128	0.0594825	0	0.437716	0.640124	0.706016	1134.73	3737.95	1134.73	7.03415	0.0289206	0.170061	4273.6	65.3728	158000	397.492	3749.53	61.2334	1408.19	7.25006	3512.84	8.16418
718	17	31	812200	17031812200	Census Tract 8122	41.9054	-87.7947	4002	69.3671	18.9873	4.55696	10.2278	4.20253	0.37385	0.436272	0.231675	0.31714	2.54826	1.08978	0.907674	0.643641	1473.9	2047.08	1473.9	7.29567	0.0208911	0.144537	991.68	31.491	610000	781.025	1778.3	42.1698	949.516	6.85595	2699.35	7.90077
719	17	31	811701	17031811701	Census Tract 8117.01	41.9421	-87.903	3905	11.4509	6.311	0.520494	4.29408	1.49642	0.54766	0.515168	0.538199	0.608254	0	0.739629	0.690332	0.724754	1630.11	4083.25	1630.11	7.3964	0.0535067	0.231315	6042.34	77.7325	205900	453.762	4615.7	67.9389	1759.75	7.47293	539.008	6.28973
720	17	31	811600	17031811600	Census Tract 8116	41.9512	-87.8722	5558	24.8476	6.99175	3.15525	2.43815	1.39835	0.442693	0.426727	0.746701	0.627863	0.415282	0.558883	0.649975	0.715978	1345.4	3743.41	1345.4	7.20445	0.146522	0.382782	4093.05	63.977	253900	503.885	5814.63	76.2537	724.733	6.5858	1897.16	7.54811
721	17	31	340600	17031340600	Census Tract 3406	41.8274	-87.6325	0	0	0	0	0	0	0	0	0	0	0	0	0	0	0	0	0	0	0	0	0	0	0	0	0	0	0	0	0	0
722	17	31	340500	17031340500	Census Tract 3405	41.8345	-87.6329	1593	34.6218	12.2689	2.01681	7.05882	3.19328	0.69919	0.389819	0.640626	0.395006	0	0.331858	0.629111	0.623121	445.024	415.325	415.325	6.02906	0.0149222	0.122156	382.141	19.5484	236100	485.901	4291	65.5058	626.542	6.44022	3658.17	8.20472
723	17	31	340400	17031340400	Census Tract 3404	41.8419	-87.632	1954	19.9237	8.86559	4.67112	1.71592	2.47855	0.502389	0.441323	0.546396	0.433194	0	0.134028	0.635416	0.646818	1175.74	1193.61	1175.74	7.06965	0.0204647	0.143055	616.207	24.8235	253200	503.19	3469.53	58.9027	905.574	6.80857	6730.35	8.81438
724	17	31	340300	17031340300	Census Tract 3403	41.8428	-87.6358	1957	22.4138	14.4828	5.86207	7.70115	0.91954	0.416415	0.543362	0.454816	0.565467	0	0.134028	0.653503	0.680172	1364.38	1121.53	1121.53	7.02245	0.0151354	0.123026	867.362	29.451	329000	573.585	3416.94	58.4546	801.531	6.68652	9164.32	9.12307
725	17	31	807500	17031807500	Census Tract 8075	42.028	-87.7281	3361	42.9907	15.1732	6.65201	5.16768	3.35349	0.60051	0.599219	0.655345	0.66839	1.1474	0.335177	0.762368	0.742303	4026.77	1591.8	1591.8	7.37262	0.0658708	0.256653	1326.67	36.4235	298600	546.443	2786.2	52.7845	1201.2	7.09108	3398.73	8.13116
726	17	31	807400	17031807400	Census Tract 8074	42.0282	-87.7398	6919	37.1364	12.9929	4.58953	7.78927	0.614092	0.529545	0.610643	0.661714	0.662494	0	0.81261	0.717568	0.745758	3813.36	648.182	648.182	6.47417	0.0591914	0.243293	2214.79	47.0616	267600	517.301	3539.48	59.4935	1043.57	6.9504	4953.56	8.50786
727	17	31	807300	17031807300	Census Tract 8073	42.0338	-87.7549	7184	45.3398	13.5073	7.22684	5.10468	1.1758	0.623613	0.560255	0.701331	0.645956	1.34808	0.701321	0.705822	0.662096	2492.64	627.475	627.475	6.4417	0.0651602	0.255265	3372.03	58.0692	287000	535.724	3842.66	61.9892	828.638	6.71978	3526.05	8.16793
728	17	31	805106	17031805106	Census Tract 8051.06	42.0608	-87.9983	2539	47.4425	16.086	6.894	6.30096	2.89103	0.351023	0.364428	0.526798	0.497435	0.75188	0.90146	0.803951	0.623905	2838.23	12109.7	2838.23	7.95094	0.160733	0.400916	2116.43	46.0046	298800	546.626	4521.85	67.2447	1313.23	7.18024	1491.56	7.30758
729	17	31	805105	17031805105	Census Tract 8051.05	42.0597	-88.0153	7367	22.2803	7.24372	3.84414	2.95502	0.444561	0.607697	0.415016	0.694978	0.486675	0	0.898195	0.63684	0.613617	3796.55	12991.6	3796.55	8.24185	0.216656	0.465463	724.645	26.9192	179900	424.146	3594.83	59.9569	1341.29	7.20139	2483.89	7.81758
730	17	31	802801	17031802801	Census Tract 8028.01	42.0828	-87.9567	4951	39.2887	10.9181	3.72208	5.12821	2.06783	0.283644	0.275692	0.445594	0.435321	0.555247	0.185913	0.769304	0.70563	2113.16	12402.4	2113.16	7.65594	0.194912	0.441489	4261.28	65.2785	368300	606.877	723.746	26.9025	1580.52	7.36551	1667.9	7.41932
731	17	31	802702	17031802702	Census Tract 8027.02	42.0743	-87.9076	5016	43.9518	11.902	6.02878	5.60093	0.272268	0.379614	0.420727	0.588811	0.577018	0	0.423599	0.707557	0.697899	2072.7	10604.5	2072.7	7.63661	0.223335	0.472584	2894.43	53.7999	345400	587.707	3504.29	59.1971	2065.3	7.63303	886.304	6.78706
732	17	31	802701	17031802701	Census Tract 8027.01	42.0844	-87.9166	6606	38.5281	9.02907	4.35993	2.90662	1.76252	0.499342	0.264733	0.628339	0.486061	0.709891	0.529726	0.663963	0.731455	1183.12	11783.7	1183.12	7.07591	0.147943	0.384633	3076.85	55.4693	325800	570.789	2778.61	52.7126	1599.37	7.37737	2059.92	7.63042
733	17	31	200300	17031200300	Census Tract 2003	41.9235	-87.7341	2258	17.0931	2.76356	1.1259	1.63767	0	0.399118	0.480317	0.135447	0.36517	0	0.209205	0.718462	0.695953	537.604	2232.75	537.604	6.28712	0.00227386	0.047685	4383.65	66.2092	301000	548.635	4371.37	66.1164	688.365	6.53432	9007.82	9.10585
734	17	31	200200	17031200200	Census Tract 2002	41.9279	-87.7356	5546	15.6711	6.08999	0.349108	3.91777	1.82312	0.361481	0.497458	0.285115	0.379574	0	0.500501	0.689169	0.70773	721.399	2242.33	721.399	6.58119	0.00312655	0.0559156	4494.3	67.0395	333000	577.062	4231.41	65.0493	828.109	6.71914	6774.22	8.82088
735	17	31	200100	17031200100	Census Tract 2001	41.935	-87.7376	4549	14.643	4.74205	1.19854	3.54351	0	0.467283	0.524489	0.370627	0.487366	0	0.534555	0.725783	0.712598	1388.49	2055.48	1388.49	7.23597	0.00341079	0.0584019	4818.16	69.413	239300	489.183	4085.67	63.9193	773.053	6.65035	7752.4	8.95576
736	17	31	191200	17031191200	Census Tract 1912	41.9201	-87.7608	4011	7.44467	3.75587	0.804829	2.95104	0	0.348404	0.469749	0.225481	0.365273	0	0.645956	0.639746	0.664619	690.31	3660	690.31	6.53714	0.0119378	0.10926	2279.37	47.7427	190200	436.119	4045.77	63.6064	578.832	6.36101	5684.69	8.64553
737	17	31	130100	17031130100	Census Tract 1301	41.9911	-87.7208	6002	51.4019	22.6524	5.25145	15.4428	1.95817	0.509557	0.577076	0.675228	0.579636	0	0.631231	0.689538	0.749189	3199.14	2651.49	2651.49	7.88288	0.131244	0.362276	1158.09	34.0307	351900	593.212	1499.73	38.7263	465.478	6.14306	3262.55	8.09026
738	17	31	120400	17031120400	Census Tract 1204	41.9772	-87.7522	3898	46.2273	24.6364	8.04546	11.7273	4.86364	0.557813	0.466177	0.651055	0.547078	0.611621	0.518351	0.780116	0.715604	418.707	1030.14	418.707	6.03717	0.148014	0.384726	3015.14	54.9103	374200	611.719	1613.11	40.1635	869.866	6.76834	3661.11	8.20552
739	17	31	243400	17031243400	Census Tract 2434	41.8926	-87.6599	3052	51.3462	16.0577	6.58654	3.84615	5.625	0.542555	0.510377	0.571019	0.358273	2.5436	0.800422	0.583595	0.767535	1903.38	548.196	548.196	6.30663	0.0163434	0.127841	1154.23	33.9739	344200	586.686	1438.31	37.9251	248.982	5.51738	9271.27	9.13468
740	17	31	243300	17031243300	Census Tract 2433	41.8925	-87.6647	2183	55.9436	26.1921	9.93956	4.56682	11.6857	0.450091	0.480247	0.466767	0.369445	0.676247	1.07465	0.772917	0.699909	1992.17	816.925	816.925	6.70555	0.0116535	0.107951	1501.76	38.7525	360600	600.5	1512.36	38.889	367.324	5.90625	6673.78	8.80594
741	17	31	243200	17031243200	Census Tract 2432	41.8924	-87.6696	2070	44.6875	13.875	1.5	5.5625	6.8125	0.501507	0.455458	0.506095	0.382584	1.1194	0.866364	0.757669	0.686966	1594.63	821.498	821.498	6.71113	0.00689263	0.0830219	1756.8	41.9142	380800	617.09	1660.71	40.7517	536.591	6.28524	6391.67	8.76275
742	17	31	10300	17031010300	Census Tract 103	42.0159	-87.6665	6049	37.3071	20.0657	5.15599	7.58621	7.32348	0.66553	0.643131	0.528945	0.480214	2.38883	2.68751	0.715848	0.722034	1021.31	211.924	211.924	5.35623	0.429191	0.655126	1704.74	41.2885	214100	462.709	3258.23	57.0809	264.267	5.57696	12814.8	9.45836
743	17	31	10100	17031010100	Census Tract 101	42.0213	-87.6698	5163	38.4136	18.8123	3.03156	11.6694	4.1113	0.66908	0.604895	0.336085	0.449998	1.76416	1.89032	0.697064	0.720779	1373.05	351.246	351.246	5.86149	0.396078	0.629347	2351.33	48.4906	207600	455.631	3178.86	56.3814	541.979	6.29523	13548.6	9.51404
744	17	31	81300	17031081300	Census Tract 813	41.8983	-87.6208	4978	68.8095	15.8844	7.31292	5.34014	3.23129	0.33698	0.361642	0.395218	0.322187	2.62061	0.61127	0.720156	0.670818	1563.71	643.151	643.151	6.46638	0.402686	0.634575	195.939	13.9978	507800	712.601	1178.64	34.3314	162.919	5.09325	24562.6	10.109
745	17	31	81100	17031081100	Census Tract 811	41.9002	-87.6291	3465	51.6854	6.94965	2.99626	2.41365	1.53974	0.324531	0.364934	0.30976	0.34796	0	0.2418	0.657766	0.691015	1829.09	400.228	400.228	5.99203	0.261423	0.511295	508.723	22.5549	467400	683.667	456.209	21.359	150.379	5.01316	33853.7	10.4298
746	17	31	31200	17031031200	Census Tract 312	41.9727	-87.6573	5343	43.265	19.6622	7.19743	7.15722	5.3076	0.718807	0.623806	0.512917	0.524592	1.33961	3.71893	0.588795	0.695732	1505.29	128.622	128.622	4.85688	0.247495	0.497489	540.693	23.2528	261300	511.175	2487.25	49.8724	293.573	5.68213	16365.4	9.70292
747	17	31	31100	17031031100	Census Tract 311	41.9727	-87.6639	4131	55.9744	23.3997	8.81935	8.53485	6.04552	0.610963	0.552273	0.591045	0.460076	5.25581	4.27757	0.787718	0.712039	1010.1	450.815	450.815	6.11106	0.129468	0.359816	59.1554	7.69126	362600	602.163	2419.62	49.1897	389.749	5.9655	7511.16	8.92414
748	17	31	31000	17031031000	Census Tract 310	41.9724	-87.6711	3363	58.5731	26.4091	6.58258	14.1112	5.71541	0.490229	0.517016	0.402969	0.449062	3.23326	3.70967	0.727612	0.719113	550.266	914.953	550.266	6.3104	0.042848	0.206998	605.199	24.6008	304100	551.453	2163.96	46.5184	387.277	5.95914	7914.74	8.97648
749	17	31	30900	17031030900	Census Tract 309	41.9798	-87.6714	3085	61.5959	26.5049	9.4727	10.6393	6.39291	0.5155	0.553923	0.50241	0.492781	4.39405	4.69361	0.727427	0.73902	1316.76	1077.89	1077.89	6.98276	0.0761032	0.275868	1059.77	32.554	299800	547.54	2897.47	53.8282	248.464	5.5153	7547.8	8.92901
750	17	31	110501	17031110501	Census Tract 1105.01	41.977	-87.7619	4901	38.8167	13.5814	5.06499	7.88884	0.627521	0.501555	0.475862	0.562202	0.633943	0	0.572376	0.761196	0.703706	554.347	712.494	554.347	6.31779	0.143395	0.378676	3005.66	54.8239	296800	544.794	2060.62	45.3941	770.652	6.64724	6191.17	8.73088
751	17	31	150402	17031150402	Census Tract 1504.02	41.9568	-87.772	3749	28.1147	10.0882	3.14223	5.29217	1.6538	0.567043	0.488055	0.633031	0.645364	0	0.476195	0.655267	0.750815	1785.76	1793.43	1785.76	7.4876	0.0380161	0.194977	1406.28	37.5004	295900	543.967	3434.82	58.6073	469.949	6.15263	5658.76	8.64096
752	17	31	140302	17031140302	Census Tract 1403.02	41.9725	-87.7238	4351	37.1673	20.7936	6.68006	9.79407	4.31944	0.697696	0.599035	0.671006	0.620315	1.27388	0.787467	0.74668	0.70802	2237.62	1020.9	1020.9	6.92844	0.114261	0.338026	1155.23	33.9887	242200	492.138	1191.13	34.5127	522.391	6.25842	10312.9	9.24115
753	17	31	804713	17031804713	Census Tract 8047.13	42.0535	-88.09	4587	53.8173	31.0498	26.619	3.34015	1.09066	0.535786	0.52368	0.502008	0.536409	0	0.478098	0.610142	0.666976	7450.64	17648.9	7450.64	8.91606	0.145456	0.381387	3009.74	54.8611	224600	473.92	804.938	28.3714	766.066	6.64127	2804.97	7.93915
754	17	31	804311	17031804311	Census Tract 8043.11	42.0581	-88.2128	7713	41.4085	13.6087	8.12814	4.55388	0.926661	0.630583	0.53174	0.685743	0.472921	0	0.227637	0.802643	0.687603	6424.16	27217.4	6424.16	8.76782	0.472465	0.687361	6667.13	81.6525	289700	538.238	5126.45	71.5992	2978.62	7.99921	637.78	6.45799
755	17	31	804310	17031804310	Census Tract 8043.10	42.0326	-88.2015	9339	44.9948	18.7203	14.097	4.62332	0	0.599914	0.577296	0.574439	0.554207	0	0.33905	0.662211	0.733005	4614.62	25526	4614.62	8.43699	0.518368	0.719978	8170.27	90.3896	233200	482.908	6946.25	83.3441	2342.57	7.759	861.085	6.75819
756	17	31	804403	17031804403	Census Tract 8044.03	42.052	-88.2426	6266	45.962	20.1603	8.19477	10.5107	1.45487	0.579599	0.584534	0.596387	0.572181	0.162075	0	0.754627	0.728576	4004.73	29366.9	4004.73	8.29523	0.228665	0.478189	4282.24	65.4388	224600	473.92	7279.46	85.3197	2782.74	7.93119	1443.01	7.27449
757	17	31	804507	17031804507	Census Tract 8045.07	42.005	-88.2279	11693	49.4572	17.6151	10.0329	6.03618	1.54605	0.596366	0.421685	0.525907	0.412338	0	0.493266	0.872467	0.6674	3711.79	27170.9	3711.79	8.21927	0.315711	0.561882	7946.26	89.1418	256100	506.063	9623.55	98.0997	3248.94	8.08608	744.295	6.61244
758	17	31	804406	17031804406	Census Tract 8044.06	42.0157	-88.2533	6432	27.9778	10.0966	7.1115	2.16564	0.819432	0.670754	0.538104	0.671561	0.460026	1.06383	0.153558	0.71685	0.734884	2666.39	29401.6	2666.39	7.88848	0.342358	0.585113	5718.88	75.6233	167500	409.268	9266	96.2601	2484.87	7.81798	905.144	6.80809
759	17	31	804510	17031804510	Census Tract 8045.10	42	-88.1526	6142	16.0874	3.97707	3.08133	0.358295	0.537442	0.534731	0.598185	0.494862	0.578577	0	0.441648	0.700897	0.656137	1350.73	20906.9	1350.73	7.2084	0.117317	0.342515	9404.29	96.9757	194900	441.475	4595.48	67.7899	1626.8	7.39437	4376.85	8.38408
760	17	31	804509	17031804509	Census Tract 8045.09	42.0044	-88.1651	5937	24.8289	5.89769	2.76963	1.66178	1.46628	0.613727	0.556774	0.6066	0.535544	0	0.555595	0.748048	0.645083	2191.56	21998.4	2191.56	7.69237	0.115114	0.339285	10085.4	100.426	217200	466.047	5000.25	70.7124	2115.35	7.65698	2754.86	7.92112
761	17	31	806201	17031806201	Census Tract 8062.01	42.0454	-87.8898	4181	50.157	15.2086	7.98564	4.89009	2.33289	0.45416	0.341791	0.516226	0.499818	0.542741	0.21561	0.695082	0.69561	574.373	7325.91	574.373	6.35328	0.252469	0.502463	1107.98	33.2863	226500	475.92	5774.73	75.9917	862.89	6.76029	6657.84	8.80355
762	17	31	812302	17031812302	Census Tract 8123.02	41.8967	-87.8015	2756	72.2222	33.3333	10.1218	17.0472	6.16438	0.381921	0.383609	0.2323	0.255079	0	1.72874	0.462119	0.746725	1086.22	1107.78	1086.22	6.99046	0.0275705	0.166044	494.275	22.2323	527300	726.154	1083.46	32.916	975.333	6.88278	4068.59	8.31105
763	17	31	812802	17031812802	Census Tract 8128.02	41.8833	-87.7972	2748	63.8471	27.8822	8.83459	12.7193	6.32832	0.503457	0.501351	0.321644	0.26044	0	0.346798	0.55007	0.675835	541.31	498.078	498.078	6.21076	0.0108008	0.103927	1083.93	32.9232	334500	578.36	1050.38	32.4095	650.267	6.47738	7412.13	8.91087
764	17	31	812801	17031812801	Census Tract 8128.01	41.8832	-87.8024	2948	63.3115	29.6605	15.7832	12.031	1.84634	0.538298	0.526737	0.295552	0.277523	0	0.4133	0.701532	0.647037	427.374	411.538	411.538	6.0199	0.0258651	0.160826	1513.68	38.9061	221200	470.319	1347.16	36.7037	456.608	6.12383	9290.56	9.13675
765	17	31	825304	17031825304	Census Tract 8253.04	41.5736	-87.804	4080	36.8421	9.90431	7.6555	1.77033	0.478469	0.30762	0.277946	0.202995	0.236704	0	0.264547	0.766781	0.737096	1124.66	22289.1	1124.66	7.02524	0.0640233	0.253028	2273.62	47.6825	235100	484.871	8018.32	89.5451	1833.47	7.51397	1746.52	7.46538
766	17	31	824117	17031824117	Census Tract 8241.17	41.5695	-87.838	9663	42.8216	15.0651	6.24043	6.79556	2.0291	0.212439	0.200638	0.215917	0.288367	0	0.0611172	0.626427	0.6972	2440.55	24595.2	2440.55	7.79998	0.169047	0.411153	1798.63	42.4103	305300	552.54	6480.28	80.5002	2353.87	7.76382	1522.46	7.32808
767	17	31	824123	17031824123	Census Tract 8241.23	41.5912	-87.8035	8114	35.4088	9.58647	3.87688	5.09868	0.610902	0.301137	0.300961	0.198974	0.271673	0.423131	0	0.809363	0.718635	2404.51	20851.9	2404.51	7.7851	0.0579123	0.24065	4144.56	64.3783	214200	462.817	9743.61	98.7097	1312.67	7.17982	2057.94	7.62946
768	17	31	770201	17031770201	Census Tract 7702.01	41.998	-88.0174	5745	45.6146	15.4983	4.77837	8.58221	2.13769	0.427994	0.369735	0.470427	0.46676	0.638858	0.271091	0.764071	0.73452	2939.21	9804.56	2939.21	7.9859	0.246643	0.496631	4948.04	70.3423	276900	526.213	3242.96	56.947	1844.36	7.51989	2031.94	7.61675
769	17	31	804308	17031804308	Census Tract 8043.08	42.0239	-88.1527	5243	41.2155	14.6131	8.43574	4.21787	1.95948	0.529452	0.572614	0.679905	0.575781	0.41684	1.21248	0.722964	0.669283	3985.6	21376	3985.6	8.29044	0.10545	0.324731	8347.61	91.3652	199900	447.102	3049.19	55.2195	1417.03	7.25632	2299.93	7.74063
770	17	31	830700	17031830700	Census Tract 8307	41.961	-87.6592	3204	53.4745	20.7926	9.82628	6.67752	4.28882	0.649196	0.555732	0.491915	0.474092	6.10599	1.81618	0.710669	0.698959	1496.36	389.385	389.385	5.96457	0.112627	0.335599	486.847	22.0646	302100	549.636	1191.47	34.5177	440.996	6.08904	3687.34	8.21266
771	17	31	830900	17031830900	Census Tract 8309	41.9286	-87.6854	2785	43.1561	18.948	8.48416	4.75113	5.71267	0.510413	0.435241	0.505462	0.388281	0.171086	0.675825	0.576392	0.670419	1901.21	1210.33	1210.33	7.09865	0.0163434	0.127841	1231.84	35.0976	349200	590.931	1721.34	41.4891	320.802	5.77083	2683.81	7.89499
772	17	31	831900	17031831900	Census Tract 8319	41.9452	-87.6688	2987	66.1257	19.2147	10.4712	4.39791	4.34555	0.203933	0.244567	0.254487	0.216193	0.37594	1.0671	0.644309	0.640368	2595.64	237.54	237.54	5.47034	0.0139274	0.118014	1506.47	38.8133	486800	697.711	746.34	27.3192	306.556	5.7254	9209.69	9.12801
773	17	31	836800	17031836800	Census Tract 8368	41.885	-87.7139	3284	23.9819	6.33484	0	6.33484	0	0.074855	0.207204	0.0194594	0.0884606	0.731452	0.42314	0.499711	0.516655	701.892	221.359	221.359	5.39979	0.0186883	0.136705	3422.05	58.4983	270400	520	4297.67	65.5566	1438.36	7.27126	4024.37	8.30012
774	17	31	836600	17031836600	Census Tract 8366	41.8987	-87.7088	2825	18.9274	8.72766	3.68034	0.84122	4.2061	0.664063	0.499907	0.478014	0.361102	0	0.42941	0.676628	0.598553	1174.3	1611.87	1174.3	7.06843	0.0274995	0.16583	3759.28	61.313	174400	417.612	4431.81	66.5719	699.807	6.55081	4454.52	8.40167
775	17	31	838200	17031838200	Census Tract 8382	41.8704	-87.6751	1695	61.5023	35.6808	9.85915	20.8138	5.00783	0.730702	0.598078	0.5305	0.38862	2.04604	0.469908	0.847886	0.59641	1646.33	476.943	476.943	6.1674	0.0109429	0.104609	46.1586	6.79401	384300	619.919	1302.71	36.0931	578.947	6.36121	1464.25	7.2891
776	17	31	841200	17031841200	Census Tract 8412	41.8556	-87.6833	5792	14.6688	8.28931	1.99106	3.73832	2.55993	0.509981	0.515663	0.32632	0.328281	0	0.193521	0.66142	0.585495	260.693	200.052	200.052	5.29858	0.0312655	0.176821	1831.28	42.7934	255500	505.47	2848.69	53.3731	437.597	6.0813	9260.99	9.13357
777	17	31	836100	17031836100	Census Tract 8361	41.7998	-87.6187	1621	28.5935	14.9923	4.48223	7.72797	2.78207	0.072741	0.214455	0.05604	0.0957123	0	0.111545	0.437217	0.633003	2552.54	254.399	254.399	5.5389	0.0560648	0.23678	1750.41	41.8379	168800	410.853	2489.95	49.8994	1128.77	7.02888	1883.78	7.54104
778	17	31	834600	17031834600	Census Tract 8346	41.7872	-87.6343	3110	19.965	9.63222	0	7.18039	2.45184	0.017884	0.137462	0.0490914	0.0704932	0	0.0864454	0.596905	0.52477	3740.17	794.544	794.544	6.67777	0.0260783	0.161488	2741.56	52.3599	119400	345.543	3178.42	56.3775	1393.05	7.23925	1990.67	7.59623
779	17	31	843600	17031843600	Census Tract 8436	41.8068	-87.6089	2591	40.4682	10.4794	8.13824	0	2.34114	0.141531	0.190262	0.109609	0.0889234	0.612423	0	0.467324	0.630756	1534.91	864.521	864.521	6.76218	0.0800114	0.282863	1812.55	42.574	250400	500.4	1695.54	41.1769	1150.62	7.04806	6305.53	8.74918
780	17	31	841900	17031841900	Census Tract 8419	41.8679	-87.643	4830	62.4075	21.6595	9.07674	8.18076	4.40203	0.672417	0.551097	0.420753	0.423223	0.962773	0.987642	0.739956	0.782716	919.65	865.148	865.148	6.7629	0.0188304	0.137224	392.867	19.8209	310200	556.956	1401.88	37.4416	400.782	5.99342	1883.08	7.54066
781	17	31	822500	17031822500	Census Tract 8225	41.7179	-87.7583	4654	32.5487	10.3896	3.40909	6.98052	0	0.391503	0.325821	0.357802	0.379807	0.793167	0	0.744083	0.748336	778.62	7819.78	778.62	6.65752	0.0395793	0.198946	4966.55	70.4737	227200	476.655	5578.13	74.6869	436.106	6.07789	2558.21	7.84706
782	17	31	822101	17031822101	Census Tract 8221.01	41.7242	-87.7456	4542	26.2626	7.11463	2.19587	3.82082	1.09794	0.312533	0.394938	0.322986	0.431702	0	0.157377	0.710912	0.735596	604.912	6966.17	604.912	6.40508	0.0103745	0.101855	4060.9	63.7252	214500	463.141	5011.72	70.7935	433.894	6.0728	2440.35	7.7999
783	17	31	822400	17031822400	Census Tract 8224	41.723	-87.7885	6520	20.6063	5.98619	0.460476	3.68381	1.8419	0.301925	0.366461	0.610162	0.56973	1.80055	0.314673	0.661325	0.711024	2231.8	8224.92	2231.8	7.71056	0.0292759	0.171102	2575.5	50.7494	173200	416.173	8119.88	90.1104	541.133	6.29367	2739.23	7.91543
784	17	31	828300	17031828300	Census Tract 8283	41.5699	-87.6122	3729	17.3939	1.85296	0.597729	0.896593	0.358637	0.539297	0.517284	0.17776	0.216938	1.72414	0.57984	0.672124	0.733293	4049.25	16964.1	4049.25	8.30629	0.571236	0.755801	4207.99	64.869	131200	362.215	14728.1	121.36	2648.89	7.8819	316.056	5.75592
785	17	31	820201	17031820201	Census Tract 8202.01	41.7479	-87.8962	7613	42.477	9.22656	2.73564	6.0184	0.472519	0.286479	0.310464	0.337037	0.455881	0.201952	0.49796	0.851946	0.750465	2191.85	13842.8	2191.85	7.6925	0.281106	0.530194	7427.06	86.1804	365700	604.731	3060.63	55.3229	1465.06	7.28965	575.234	6.35478
786	17	31	818100	17031818100	Census Tract 8181	41.8512	-87.8738	2325	36.683	11.1928	1.63399	8.57843	0.980392	0.444013	0.541046	0.449337	0.360818	0.233645	0.824134	0.710305	0.717914	3828.86	5340.52	3828.86	8.25032	0.166631	0.408205	4631.8	68.0573	257100	507.05	3558.03	59.6493	1227.12	7.11243	1743.34	7.46356
787	17	31	818000	17031818000	Census Tract 8180	41.8544	-87.8584	4261	28.6234	8.62338	0.571429	4.57143	3.48052	0.636977	0.354985	0.303255	0.269851	0	0.487479	0.664954	0.713256	3797.42	4066.82	3797.42	8.24208	0.113622	0.337078	5923.82	76.9663	212500	460.977	4174.86	64.6132	796.8	6.6806	1210.38	7.09869
788	17	31	817900	17031817900	Census Tract 8179	41.8588	-87.845	5683	30.7663	9.65517	5.6705	3.98467	0	0.439705	0.470829	0.17242	0.268298	1.22057	0.339358	0.767259	0.667018	3322.87	2870.38	2870.38	7.9622	0.126128	0.355145	5046.6	71.0395	182800	427.551	4021.9	63.4184	909.823	6.81325	1716.76	7.44819
789	17	31	813600	17031813600	Census Tract 8136	41.8541	-87.7649	4952	9.71292	4.54545	1.05263	2.48804	1.00479	0.359005	0.467849	0.193688	0.307197	1.64319	0.323363	0.657659	0.691565	1969.73	723.809	723.809	6.58453	0.0044056	0.0663747	3475.23	58.9511	176200	419.762	4454.92	66.7452	697.257	6.54715	7057.85	8.8619
790	17	31	813500	17031813500	Census Tract 8135	41.8582	-87.7758	7637	16.6877	5.96214	0.788644	1.64038	3.53312	0.450371	0.513956	0.355649	0.371941	0	0.566682	0.789403	0.665806	2596.56	1416.32	1416.32	7.25582	0.0235913	0.153595	2716.52	52.1203	168200	410.122	3699.52	60.8237	846.934	6.74162	9268.04	9.13433
791	17	31	813400	17031813400	Census Tract 8134	41.861	-87.7666	7797	9.10142	4.88298	0.317827	2.22479	2.34036	0.493015	0.443124	0.322203	0.296279	0	0.328638	0.667598	0.68571	2582.37	1314.78	1314.78	7.18142	0.0273574	0.165401	2734.35	52.291	179700	423.91	3704.27	60.8627	341.148	5.83232	7024.22	8.85712
792	17	31	691500	17031691500	Census Tract 6915	41.7551	-87.6003	2021	13.3615	2.81294	0	2.391	0.421941	0.181401	0.0634241	0.0395161	0.0330896	0	0.244079	0.608377	0.639268	542.904	2135.12	542.904	6.29693	0.0338947	0.184105	2255.21	47.4891	160800	400.999	2450.92	49.5068	424.826	6.05168	2996.03	8.00504
793	17	31	691400	17031691400	Census Tract 6914	41.7548	-87.6102	3432	37.8179	11.3208	4.59393	6.72682	0	0.043667	0.0749811	0.042653	0.0305797	0	0.213569	0.690204	0.638245	1183.75	1342	1183.75	7.07644	0.0265047	0.162803	2689.59	51.8613	149200	386.264	1700.58	41.2381	457.846	6.12653	5226.09	8.56142
794	17	31	691300	17031691300	Census Tract 6913	41.7547	-87.6199	2721	35.8156	11.1702	0.70922	10.461	0	0.005119	0.0629704	0.0572179	0.0287152	0	0.173247	0.733462	0.665139	1948.96	649.161	649.161	6.47568	0.0137853	0.117411	3259.86	57.0952	172500	415.331	1080.11	32.865	732.532	6.59651	4202.51	8.34344
795	17	31	630300	17031630300	Census Tract 6303	41.7989	-87.7086	5850	8.62218	4.41941	1.08319	1.7331	1.60312	0.504637	0.510124	0.254436	0.27912	0	0.606385	0.738608	0.683573	5451	707.161	707.161	6.56126	0.00589782	0.0767973	4173.22	64.6004	166500	408.044	3572.07	59.7668	1014.51	6.92216	5936.04	8.6888
796	17	31	630200	17031630200	Census Tract 6302	41.8027	-87.694	2344	8.70021	4.61216	2.51572	1.25786	0.838574	0.527475	0.521933	0.236948	0.271651	0	0.0954363	0.682568	0.67951	5881.98	856.902	856.902	6.75332	0.0074611	0.0863776	3500.38	59.164	211500	459.891	2935.28	54.1783	1020.92	6.92846	3695.99	8.215
797	17	31	630100	17031630100	Census Tract 6301	41.7993	-87.6817	1198	9.3254	7.93651	0	6.34921	1.5873	0.615219	0.48601	0.434419	0.271165	0	0.0818026	0.729576	0.648095	5625.66	633.265	633.265	6.45089	0.00980601	0.0990253	2570.02	50.6953	188500	434.166	2067.52	45.47	997.691	6.90544	2357.89	7.76552
798	17	31	620400	17031620400	Census Tract 6204	41.7896	-87.7182	5301	11.773	7.51773	4.3026	2.60047	0.614657	0.526569	0.523638	0.297283	0.425105	0	0.524582	0.663823	0.700318	4608.14	1252.44	1252.44	7.13285	0.00888226	0.0942457	3718.89	60.9827	197900	444.86	3933.06	62.7141	850.892	6.74629	8077.2	8.9968
799	17	31	490600	17031490600	Census Tract 4906	41.718	-87.6283	1353	22.0044	11.9826	3.05011	8.93246	0	0.147824	0.0949737	0.122715	0.0468765	0	0.579915	0.678475	0.687547	1874.25	587.596	587.596	6.37604	0.0242308	0.155662	1255.18	35.4285	143800	379.21	2023.65	44.985	1449.96	7.27929	1980.57	7.59114
800	17	31	490500	17031490500	Census Tract 4905	41.7179	-87.6132	2420	30.9069	11.0979	1.90931	9.18854	0	0.172679	0.0835327	0.103892	0.0517798	0	0.369097	0.721637	0.682758	882.789	1055.49	882.789	6.78309	0.0301997	0.173781	437.398	20.9141	162600	403.237	1810.48	42.5497	2065.26	7.63301	1697.12	7.43669
801	17	31	490400	17031490400	Census Tract 4904	41.7237	-87.6108	1113	23.5632	0	0	0	0	0.028338	0.086163	0.0295409	0.0730073	0	0.624222	0.758662	0.681634	644.613	1139.79	644.613	6.46865	0.0328999	0.181383	344.042	18.5484	193400	439.773	1349.39	36.7341	1788.87	7.48934	4681.02	8.45127
802	17	31	830006	17031830006	Census Tract 8300.06	41.4997	-87.7287	2736	38.1211	6.36646	1.08696	5.2795	0	0.540269	0.385516	0.182588	0.136492	0	0.423805	0.745731	0.720241	2236.57	26212.1	2236.57	7.7127	0.152348	0.390318	6670.99	81.6761	132200	363.593	10682.6	103.357	502.135	6.21887	471.113	6.1551
803	17	31	830202	17031830202	Census Tract 8302.02	41.4921	-87.6919	3626	48.7952	19.344	7.29585	11.245	0.803213	0.580331	0.500515	0.0636639	0.177508	1.12782	0.101626	0.770246	0.681662	1114.17	26192.1	1114.17	7.01586	0.0888936	0.29815	5009.66	70.7789	128500	358.469	13846.8	117.673	1489.65	7.3063	1141.61	7.04019
804	17	31	820502	17031820502	Census Tract 8205.02	41.7539	-87.8048	4893	14.4837	5.27492	1.02816	1.56459	2.68216	0.342451	0.422026	0.634151	0.590452	0.402994	0.534293	0.698753	0.706115	4585.86	6643.19	4585.86	8.43073	0.0596177	0.244167	4371.33	66.1161	208500	456.618	9076.22	95.2692	1105.62	7.00816	1342.05	7.20195
805	17	31	500300	17031500300	Census Tract 5003	41.6893	-87.6054	1674	39.3064	22.0809	11.0983	8.67052	2.31214	0.65046	0.190863	0.324524	0.13273	1.06509	0.405063	0.717835	0.564494	582.362	3999.61	582.362	6.36709	0.272934	0.522431	2671.58	51.6873	145600	381.576	1461.24	38.2261	3055.5	8.0247	2360.41	7.76659
806	17	31	825504	17031825504	Census Tract 8255.04	41.5644	-87.704	3813	32.3308	11.1529	3.57143	4.7619	2.81955	0.223165	0.445364	0.137181	0.160331	0	0.17336	0.772365	0.749893	2984.4	18756.2	2984.4	8.00115	0.105592	0.32495	3408.42	58.3817	155600	394.462	13882.9	117.826	2229.29	7.70944	1456.47	7.28377
807	17	31	827600	17031827600	Census Tract 8276	41.592	-87.6641	3536	20.9446	3.90144	0	3.90144	0	0	0.450666	0.0155781	0.254578	4.81132	0.291833	0.632066	0.690241	1330.71	14848.7	1330.71	7.19347	0.103603	0.321874	4279.96	65.4214	100500	317.017	12030	109.681	2348.18	7.7614	1559.55	7.35215
808	17	31	823904	17031823904	Census Tract 8239.04	41.6573	-87.805	4039	49.2574	15.4703	6.18812	7.61139	1.67079	0.173602	0.204134	0.180505	0.258768	0.351083	0.383839	0.735569	0.768692	1818.07	15412.1	1818.07	7.50553	0.294962	0.543104	2600.82	50.9982	279600	528.772	10042.4	100.212	1562.49	7.35403	1080.68	6.98535
809	17	31	750300	17031750300	Census Tract 7503	41.6954	-87.6862	2758	43.586	23.1778	7.94461	7.14286	8.09038	0.313274	0.386034	0.114628	0.139449	0	0.148809	0.724975	0.712797	1337.39	5950.03	1337.39	7.19848	0.0937256	0.306146	6674.51	81.6977	256900	506.853	932.917	30.5437	544.072	6.29908	4167.55	8.33508
810	17	31	811500	17031811500	Census Tract 8115	41.9414	-87.8686	5789	18.0461	6.58877	0.97371	3.37553	2.23953	0.480324	0.420245	0.695053	0.641634	0.306122	0.158182	0.723609	0.688694	564.817	4741.54	564.817	6.3365	0.111561	0.334008	3808.63	61.7141	196600	443.396	6226.69	78.9094	846.218	6.74078	2050.83	7.626
811	17	31	811402	17031811402	Census Tract 8114.02	41.9266	-87.8748	4570	23.5112	8.60168	3.61712	4.41112	0.573445	0.529187	0.559149	0.655334	0.579917	0.900901	0.106762	0.763647	0.723198	1292.96	6218.76	1292.96	7.16469	0.0149932	0.122447	3170.4	56.3063	212300	460.76	5165.01	71.868	807.237	6.69362	2824.2	7.94598
812	17	31	330200	17031330200	Census Tract 3302	41.8613	-87.6305	3872	61.5524	22.0608	11.7113	7.53518	2.81434	0.670006	0.536143	0.401828	0.376824	1.38107	0.606932	0.86003	0.721013	1089.14	718.146	718.146	6.57667	0.0713423	0.2671	403.547	20.0885	436400	660.606	1312.56	36.2293	446.48	6.10139	4897.97	8.49658
813	17	31	330100	17031330100	Census Tract 3301	41.8593	-87.6173	15740	63.5189	21.0283	8.61257	8.59411	3.82166	0.675996	0.577659	0.480469	0.361285	0.87146	0.781305	0.712449	0.778077	180.49	1189.33	180.49	5.19568	0.346976	0.589047	754.967	27.4767	359700	599.75	1739.23	41.704	528.373	6.2698	5633.32	8.63645
814	17	31	807200	17031807200	Census Tract 8072	42.0372	-87.7285	5960	42.8435	14.5362	2.86898	10.1052	1.562	0.61656	0.589237	0.667712	0.596404	1.00553	0.832923	0.820793	0.70059	3814.12	1948.26	1948.26	7.57469	0.0653023	0.255543	1242.29	35.2461	313200	559.643	3615.06	60.1253	701.408	6.55309	2394.38	7.78088
815	17	31	807100	17031807100	Census Tract 8071	42.0445	-87.7211	3903	68.3673	26.7107	10.4442	13.2053	3.06122	0.441249	0.563833	0.479218	0.525359	0.312256	0.746022	0.776383	0.757286	2885.44	2625.6	2625.6	7.87306	0.0756058	0.274965	1309.95	36.1932	419600	647.765	3420.01	58.4808	973.211	6.8806	2554.23	7.84551
816	17	31	805002	17031805002	Census Tract 8050.02	42.0424	-87.9508	6959	31.4379	14.0241	8.31055	5.49481	0.218699	0.565088	0.434674	0.739327	0.541038	0	0.233177	0.72655	0.717822	2585.48	8132.18	2585.48	7.85767	0.103247	0.321321	1821.83	42.6829	185600	430.813	4081.04	63.883	1534.12	7.33571	3689.26	8.21318
817	17	31	805001	17031805001	Census Tract 8050.01	42.0564	-87.9512	4804	56.856	23.4088	9.31226	11.1064	2.99017	0.19768	0.364574	0.30555	0.526144	0	0.345137	0.879115	0.694974	1441.25	9537.29	1441.25	7.27327	0.116606	0.341477	2070.35	45.5011	386600	621.772	2519.64	50.196	1391.42	7.23808	1551.07	7.3467
818	17	31	802605	17031802605	Census Tract 8026.05	42.0971	-87.9129	6919	54.6838	17.1241	7.4284	8.41289	1.28282	0.387339	0.423383	0.524188	0.639695	0.507958	0.554928	0.777915	0.66607	618.491	13166.4	618.491	6.42728	0.166986	0.40864	1631.52	40.3921	331800	576.021	3625.37	60.211	2427.4	7.79457	1317.69	7.18364
819	17	31	802504	17031802504	Census Tract 8025.04	42.1328	-87.9368	6726	32.8539	14.4388	9.78567	3.01748	1.63565	0.533616	0.457875	0.656063	0.599568	0.540275	0	0.806723	0.716195	891.306	17338.1	891.306	6.79269	0.120799	0.347561	3218.19	56.7291	272400	521.92	3450.7	58.7427	1030.39	6.93769	1964.73	7.58311
820	17	31	802503	17031802503	Census Tract 8025.03	42.1316	-87.9538	5552	44.6596	24.2036	17.4266	4.46596	2.31106	0.443151	0.341646	0.588994	0.464107	0	0.0900458	0.722432	0.736617	2264.91	17501.5	2264.91	7.72529	0.118667	0.344481	4235.81	65.0831	221800	470.956	2297.2	47.9291	1465.11	7.28969	2877.22	7.96458
821	17	31	191100	17031191100	Census Tract 1911	41.9196	-87.751	7714	9.76486	3.36382	0.979752	1.46963	0.914435	0.46295	0.502787	0.349982	0.384966	0	0.373762	0.653094	0.646988	684.578	3621.38	684.578	6.5288	0.00497406	0.070527	2937.99	54.2032	251200	501.199	4516.44	67.2045	460.291	6.13186	9379.48	9.14628
822	17	31	191000	17031191000	Census Tract 1910	41.9192	-87.7438	2720	5.14064	0.969932	0.193986	0.775946	0	0.461593	0.505364	0.224119	0.351342	0	0.312879	0.673674	0.651489	578.796	3148.64	578.796	6.36095	0.00582676	0.0763332	3460.12	58.8228	207100	455.082	4915.37	70.1097	607.089	6.40868	6262.7	8.74237
823	17	31	190900	17031190900	Census Tract 1909	41.9279	-87.7441	2184	23.1481	4.44444	0.740741	2.59259	1.11111	0.550779	0.460686	0.488912	0.340148	0	0	0.720299	0.692597	1385.65	2866.72	1385.65	7.23392	0.00497406	0.070527	3907.81	62.5125	224200	473.498	4863.42	69.7382	664.777	6.49945	6941.3	8.84524
824	17	31	190800	17031190800	Census Tract 1908	41.9278	-87.7514	6774	13.2042	5.52566	1.25583	2.65518	1.61464	0.496832	0.487173	0.436336	0.408723	0	0	0.684068	0.680962	1539.54	3342.26	1539.54	7.33924	0.00426348	0.0652954	3428.57	58.554	262200	512.055	5195.51	72.0799	562.829	6.33298	10243.1	9.23436
825	17	31	120300	17031120300	Census Tract 1203	41.9911	-87.7401	6320	47.2187	11.5992	5.37295	5.91024	0.316056	0.485753	0.504881	0.475272	0.580953	0.472306	0.532107	0.798822	0.744715	1852.91	2855.5	1852.91	7.52451	0.22163	0.470776	2260.95	47.5494	435800	660.151	440.918	20.998	1085.74	6.99002	3074.38	8.03086
826	17	31	120200	17031120200	Census Tract 1202	41.9945	-87.7576	4251	55.5385	20.4103	10.6154	8.5641	1.23077	0.380252	0.450163	0.486409	0.529756	0.559701	0.498752	0.640664	0.725555	747.328	2667.92	747.328	6.6165	0.218646	0.467596	3735.91	61.1221	454900	674.463	653.677	25.5671	1158.8	7.05514	1777.03	7.4827
827	17	31	120100	17031120100	Census Tract 1201	42.002	-87.775	4073	59.6817	15.6499	4.82759	8.59416	2.22812	0.259649	0.422488	0.311427	0.540921	0.581395	0.491334	0.709974	0.72517	915.741	3543.95	915.741	6.81973	0.223264	0.472509	4927.61	70.1969	449600	670.522	1131.62	33.6395	1105.32	7.00789	1459.99	7.28618
828	17	31	243100	17031243100	Census Tract 2431	41.8924	-87.6745	2509	35.6962	13.481	2.97468	4.36709	6.13924	0.539991	0.414395	0.587757	0.345163	1.70068	0.720308	0.630883	0.727633	1201.45	1002.63	1002.63	6.91038	0.00632417	0.0795246	1709.18	41.3422	395800	629.126	1830.27	42.7816	516.055	6.24621	7743.53	8.95461
829	17	31	243000	17031243000	Census Tract 2430	41.8923	-87.6794	2369	44.4444	16.7336	4.2838	9.30388	3.14592	0.509256	0.405436	0.519658	0.394997	1.62602	0.522498	0.756196	0.715698	819.507	1290.55	819.507	6.7087	0.00483195	0.0695122	1756.43	41.9098	376000	613.188	2066.88	45.463	534.165	6.2807	7299.26	8.89553
830	17	31	242900	17031242900	Census Tract 2429	41.8922	-87.6843	2022	57.7455	28.1455	11.1273	6.54545	10.4727	0.512417	0.386196	0.474926	0.472845	0	0.624354	0.735869	0.739566	478.964	1329.52	478.964	6.17163	0.0128615	0.113409	1891.68	43.4934	400600	632.93	2350.27	48.4795	595.158	6.38883	6244.07	8.73939
831	17	31	81000	17031081000	Census Tract 810	41.9003	-87.6321	7744	61.9591	19.591	10.5705	4.41335	4.6071	0.462474	0.422275	0.443677	0.356602	0	0.397958	0.685447	0.678422	1918.21	410.046	410.046	6.01627	0.211256	0.459625	488.196	22.0952	394700	628.252	240.787	15.5173	311.21	5.74047	25914	10.1625
832	17	31	80400	17031080400	Census Tract 804	41.9074	-87.6409	4579	43.7603	11.5998	3.46344	4.61792	3.51842	0.536577	0.44866	0.0389147	0.300508	0	0.465236	0.689063	0.656416	2502.01	358.443	358.443	5.88177	0.130889	0.361786	710.103	26.6478	483100	695.054	421.012	20.5186	523.456	6.26045	13987.9	9.54595
833	17	31	80300	17031080300	Census Tract 803	41.9075	-87.6358	4322	65.7995	15.2919	8.97843	4.34645	1.967	0.357188	0.413263	0.281338	0.3002	0.988468	0.221777	0.730187	0.65998	2745.85	435.47	435.47	6.07643	0.223478	0.472734	689.24	26.2534	438800	662.42	127.789	11.3044	203.036	5.31339	11955.8	9.38897
834	17	31	80100	17031080100	Census Tract 801	41.9076	-87.6268	6112	64.9389	13.4237	5.90112	4.9176	2.605	0.215252	0.277129	0.260504	0.295255	0	0.122164	0.764982	0.644516	2593.83	556.759	556.759	6.32213	0.415192	0.644354	1019.56	31.9305	623400	789.557	692.352	26.3126	426.637	6.05593	22995.4	10.043
835	17	31	30800	17031030800	Census Tract 308	41.9799	-87.6642	4496	61.6387	24.73	8.08194	6.21974	10.4283	0.543856	0.603852	0.404593	0.495503	6.33094	3.89864	0.768543	0.697765	1558.38	505.119	505.119	6.22479	0.185533	0.430735	864.175	29.3969	490400	700.286	3169.5	56.2983	386.79	5.95788	7923.5	8.97759
836	17	31	30500	17031030500	Census Tract 305	41.9872	-87.6649	6533	51.1875	25.8535	11.1084	8.38694	6.35824	0.583784	0.606085	0.533035	0.503359	5.85489	3.20274	0.815342	0.705806	2260.3	591.048	591.048	6.3819	0.222127	0.471304	1595.95	39.9493	303700	551.09	3587.97	59.8997	448.916	6.10683	10568.6	9.26564
837	17	31	30400	17031030400	Census Tract 304	41.9869	-87.6721	2558	48.4398	19.6137	5.64636	9.58395	4.38336	0.595067	0.566097	0.592247	0.510852	5.64142	4.91871	0.658764	0.746448	2097.17	1138.43	1138.43	7.03741	0.103674	0.321984	1782.23	42.2164	315500	561.694	2999.98	54.7721	536.113	6.28434	7382.46	8.90686
838	17	31	30300	17031030300	Census Tract 303	41.9944	-87.6725	2830	30.5646	10.2531	2.40104	4.67229	3.17975	0.657805	0.58244	0.633868	0.540362	2.94334	5.22899	0.673003	0.736912	1713.2	1107.64	1107.64	7.00999	0.128899	0.359026	1244.18	35.2729	246400	496.387	3184.94	56.4352	318.656	5.76411	9008.19	9.10589
839	17	31	140301	17031140301	Census Tract 1403.01	41.9692	-87.7232	2648	19.5611	6.45768	2.44514	0.877743	3.1348	0.571628	0.609559	0.537189	0.613142	1.61507	1.30565	0.777747	0.726166	1900.47	843.221	843.221	6.73723	0.086904	0.294795	1303.09	36.0983	215500	464.22	1155.92	33.9989	434.926	6.07518	16133.6	9.68866
840	17	31	140702	17031140702	Census Tract 1407.02	41.9635	-87.7136	6330	25.7348	11.5937	3.59242	7.05421	0.947093	0.657766	0.576013	0.603656	0.578393	0	1.13095	0.642017	0.735487	1858.82	483.439	483.439	6.18093	0.0368791	0.192039	1378.77	37.1318	278900	528.11	926.149	30.4327	770.659	6.64725	14820.9	9.60379
841	17	31	140602	17031140602	Census Tract 1406.02	41.9647	-87.721	5774	14.8638	4.87897	1.39939	2.23147	1.24811	0.537645	0.59562	0.468304	0.574674	3.11927	0.982571	0.687688	0.728822	1527.85	747.337	747.337	6.61652	0.0469694	0.216724	1524.96	39.0507	270000	519.615	1207.07	34.7429	663.527	6.49757	15021.3	9.61722
842	17	31	140701	17031140701	Census Tract 1407.01	41.967	-87.7127	2520	35.0318	18.6624	8.28026	8.78981	1.59236	0.574256	0.606937	0.619364	0.585456	1.57729	1.09613	0.762801	0.708917	2174.36	106.929	106.929	4.67216	0.0496696	0.222867	983.818	31.3659	305700	552.901	541.774	23.276	739.916	6.60654	11036.6	9.30897
843	17	31	140601	17031140601	Census Tract 1406.01	41.9646	-87.7259	3171	25.8633	14.6582	1.7618	5.00352	7.89288	0.568844	0.601363	0.520483	0.614528	1.81818	1.05533	0.768914	0.714329	1347.72	1117.89	1117.89	7.0192	0.0549279	0.234367	1795.54	42.3738	248900	498.899	1546.47	39.3252	391.816	5.97079	11652.6	9.36328
844	17	31	804511	17031804511	Census Tract 8045.11	41.9923	-88.1522	2541	14.1925	10.1958	5.54649	3.42577	1.22349	0.63386	0.540399	0.600987	0.485865	0	0.0790202	0.704592	0.603223	518.995	20798.1	518.995	6.25189	0.141334	0.375945	9856.49	99.2798	221600	470.744	5276.94	72.6426	1400.49	7.24458	2781.12	7.93061
845	17	31	804609	17031804609	Census Tract 8046.09	42.0316	-88.0446	5733	49.8818	19.3262	11.5839	7.2695	0.472813	0.540468	0.418999	0.567626	0.484795	0	1.07074	0.770026	0.680917	5857.08	13195.9	5857.08	8.67541	0.29013	0.538637	1376.96	37.1074	335800	579.483	2348.57	48.4621	1349.33	7.20736	1486.56	7.30422
846	17	31	812301	17031812301	Census Tract 8123.01	41.8891	-87.7985	3537	65.572	28.9725	13.7712	8.05085	7.15042	0.557797	0.480357	0.366418	0.24672	0.796253	1.02412	0.511212	0.695416	347.075	456.234	347.075	5.84954	0.0222412	0.149135	1306.77	36.1493	193800	440.227	841.747	29.0129	402.213	5.99698	5860.68	8.67602
847	17	31	813802	17031813802	Census Tract 8138.02	41.848	-87.754	5456	19.6061	8.23635	1.70098	6.53536	0	0.444572	0.44388	0.263395	0.256245	0	0.273865	0.725337	0.673692	845.831	477.933	477.933	6.16947	0.00177645	0.042148	4518.5	67.2198	181400	425.911	5482	74.0405	547.898	6.30609	9335.73	9.1416
848	17	31	813701	17031813701	Census Tract 8137.01	41.8549	-87.7542	3595	8.31826	2.77276	1.62749	0.602773	0.542495	0.49486	0.449033	0.31409	0.267503	0	0.205399	0.637928	0.674998	1406.97	402.883	402.883	5.99865	0.00312655	0.0559156	3893.28	62.3962	220100	469.148	4833.42	69.5228	956.364	6.86314	5385.47	8.59146
849	17	31	820606	17031820606	Census Tract 8206.06	41.7378	-87.8543	3788	31.916	11.916	5.30184	5.03937	1.5748	0.309082	0.376137	0.655668	0.461456	0	0.0665683	0.74216	0.770824	2076.1	11090.1	2076.1	7.63825	0.373481	0.611131	3890.14	62.371	246000	495.984	6555.13	80.9638	1081.81	6.98639	1088.72	6.99276
850	17	31	820604	17031820604	Census Tract 8206.04	41.7498	-87.8269	4011	16.7122	9.33916	1.80229	6.17149	1.36537	0.403348	0.422195	0.509497	0.548814	0.264026	0	0.741556	0.731491	4666.65	8451.35	4666.65	8.4482	0.113053	0.336234	3861.36	62.1398	175700	419.166	8287.33	91.0348	1102.38	7.00523	1361.4	7.21627
851	17	31	830008	17031830008	Census Tract 8300.08	41.4808	-87.7612	4722	43.8261	14.087	4.3913	8.65217	1.04348	0.265585	0.359004	0.109528	0.129775	0	0.163994	0.760876	0.724237	3986.91	29157.4	3986.91	8.29077	0.0967811	0.311097	7002.17	83.6789	184000	428.952	8627.63	92.8851	3641.76	8.20022	398.006	5.98647
852	17	31	803012	17031803012	Census Tract 8030.12	42.1433	-87.9952	2301	45.0266	16.7806	11.921	4.85953	0	0.463102	0.389465	0.693076	0.507341	0	0.639735	0.635588	0.651832	5275.05	19829.5	5275.05	8.57074	0.179137	0.423246	7864.9	88.6843	257900	507.839	3616.41	60.1366	1220.03	7.10663	1564.6	7.35539
853	17	31	802607	17031802607	Census Tract 8026.07	42.0989	-87.9319	1385	21.6174	9.95334	2.48834	7.46501	0	0.171621	0.417098	0.62471	0.563513	3.1746	0.202975	0.616461	0.744912	2083.6	13559.1	2083.6	7.64185	0.25588	0.505846	2297.17	47.9288	375500	612.781	2238.47	47.3125	2195.85	7.69432	716.445	6.5743
854	17	31	804405	17031804405	Census Tract 8044.05	42.0348	-88.243	3931	18.0593	8.01887	6.67116	1.14555	0.202156	0.57878	0.596743	0.516516	0.54912	0.374532	0.291418	0.612635	0.73904	3125.29	28934.2	3125.29	8.04728	0.2465	0.496488	4985.33	70.6069	201000	448.33	8700.78	93.278	2707.79	7.90389	2348.42	7.7615
855	17	31	804506	17031804506	Census Tract 8045.06	42.0022	-88.1957	5128	45.6184	16.2544	6.25442	8.83392	1.16608	0.366458	0.485313	0.308994	0.471499	0	0.408658	0.653747	0.677602	1323.02	24486.6	1323.02	7.18767	0.284943	0.5338	10282.6	101.403	312100	558.659	7276.75	85.3039	2281.12	7.73242	1020.84	6.92838
856	17	31	804508	17031804508	Census Tract 8045.08	42.0073	-88.1801	2439	25.8373	9.2823	6.88995	2.39234	0	0.667877	0.526893	0.642825	0.505011	0	0.462996	0.72606	0.643744	1715.81	23270.8	1715.81	7.44764	0.18333	0.42817	11017.2	104.963	188100	433.705	5867.51	76.5997	2537.14	7.83879	2606.12	7.86562
857	17	31	832000	17031832000	Census Tract 8320	41.9463	-87.6543	2185	53.1316	15.7635	8.51513	2.67417	4.57424	0.375329	0.290537	0.221194	0.276408	3.44108	3.21351	0.803309	0.674023	2947.02	137.729	137.729	4.92529	0.142258	0.377171	1660.92	40.7544	510700	714.633	497.232	22.2987	101.225	4.61735	13037.8	9.47561
858	17	31	832500	17031832500	Census Tract 8325	41.9219	-87.6641	3534	64.0462	20.8356	6.32216	10.2254	4.28807	0.388057	0.334906	0.290456	0.302263	0.364166	0.68519	0.441517	0.665961	612.233	997.748	612.233	6.41711	0.0166276	0.128948	781.654	27.9581	684800	827.526	1702.78	41.2647	204.694	5.32151	4513.28	8.41478
859	17	31	832600	17031832600	Census Tract 8326	41.9147	-87.6541	4290	70.6685	16.8008	6.96535	6.12531	3.71019	0.213723	0.422046	0.224461	0.281551	1.16773	0.581835	0.891759	0.681519	1193.19	402.523	402.523	5.99775	0.0288496	0.169852	1031.41	32.1155	612000	782.304	1258.6	35.4768	363.058	5.89456	5944.73	8.69026
860	17	31	833000	17031833000	Census Tract 8330	41.8853	-87.6572	2603	62.1965	16.17	7.56071	5.07726	3.53201	0.435762	0.503345	0.303587	0.375291	0	1.03542	0.635407	0.775289	1390.15	426.147	426.147	6.05478	0.0131457	0.114655	1167.55	34.1695	375400	612.699	638.51	25.2688	298.517	5.69883	1983.98	7.59286
861	17	31	831300	17031831300	Census Tract 8313	41.9078	-87.7443	1284	12.9412	2.54902	2.54902	0	0	0.659638	0.465613	0.509691	0.293529	0	0.668469	0.511176	0.636795	764.397	2360.2	764.397	6.63909	0.00241597	0.0491526	3165.24	56.2605	179600	423.792	4155.11	64.4602	1027.6	6.93498	2228.44	7.70906
862	17	31	841100	17031841100	Census Tract 8411	41.851	-87.6351	7011	27.9612	10.2265	5.11327	3.07443	2.03884	0.280349	0.521788	0.394659	0.432944	0.670141	0.260427	0.655559	0.690122	1440.32	422.625	422.625	6.04649	0.0189725	0.137741	1001.86	31.6521	236800	486.621	2518.08	50.1804	698.041	6.54828	6116.32	8.71872
863	17	31	840200	17031840200	Census Tract 8402	41.8446	-87.6492	2517	27.145	17.6775	6.21302	8.06213	3.40237	0.642898	0.57494	0.640235	0.548503	0	0.165861	0.748169	0.686189	1749.18	273.055	273.055	5.60967	0.0161302	0.127005	1876.06	43.3135	277900	527.162	3471.15	58.9165	687.466	6.53301	3028.62	8.01586
864	17	31	836300	17031836300	Census Tract 8363	41.8015	-87.6018	1269	57.0637	30.1939	12.0499	11.4958	6.6482	0.512307	0.45478	0.15214	0.249604	0	0.136333	0.736947	0.634269	1257.16	1392.89	1257.16	7.13661	0.133518	0.365401	1185.02	34.4242	247700	497.695	1071.03	32.7265	986.323	6.89398	9227.36	9.12993
865	17	31	834500	17031834500	Census Tract 8345	41.7881	-87.6247	1634	25.4854	8.49515	0	5.58252	2.91262	0.198955	0.0410533	0.0784222	0.0498497	0	0	0.619035	0.543446	2992.52	951.297	951.297	6.85783	0.0546436	0.23376	1969.49	44.3789	179200	423.32	3410.33	58.398	1200.15	7.0902	3520.41	8.16633
866	17	31	835900	17031835900	Census Tract 8359	41.8202	-87.6215	3553	27.3155	8.55573	3.76766	2.90424	1.88383	0.111447	0.200344	0.12376	0.119661	0.543848	0.12421	0.640955	0.617305	1418.77	183.158	183.158	5.21035	0.018404	0.135661	1130.22	33.6187	213400	461.952	3282.11	57.2897	859.864	6.75677	5487.54	8.61024
867	17	31	835800	17031835800	Census Tract 8358	41.813	-87.6187	1386	54.7761	13.4328	4.1791	6.26866	2.98508	0.098649	0.164208	0.0411211	0.0699865	0	0.0906413	0.80664	0.700997	2232.45	380.448	380.448	5.94135	0.0252967	0.159049	1402.84	37.4545	203500	451.11	2690.9	51.8739	944.411	6.85056	4872.82	8.49143
868	17	31	842900	17031842900	Census Tract 8429	41.8631	-87.6729	2341	33.7405	10.3817	3.35878	4.8855	2.13741	0.390624	0.615126	0.251551	0.423714	0	0.716828	0.448335	0.686654	1175.06	660.297	660.297	6.49269	0.0101613	0.100803	647.872	25.4533	211700	460.109	1647.5	40.5895	734.065	6.5986	1060.07	6.96609
869	17	31	843200	17031843200	Census Tract 8432	41.8474	-87.6634	3061	20.1378	8.65237	1.7611	3.59877	3.2925	0.48361	0.568501	0.298578	0.458895	0	0.33322	0.686848	0.680975	1955.6	911.885	911.885	6.81551	0.0226675	0.150557	2265.43	47.5965	215200	463.897	3034.35	55.0849	888.669	6.78972	968.01	6.87524
870	17	31	843400	17031843400	Census Tract 8434	41.8493	-87.732	1760	17.7496	2.37718	0.792393	1.58479	0	0.230341	0.366654	0.17987	0.128972	1.14942	0.0596896	0.739893	0.614045	1233.73	502.03	502.03	6.21866	0.00369502	0.0607867	5318.21	72.9261	123400	351.283	6512.6	80.7007	1201.79	7.09157	2682.27	7.89442
871	17	31	823605	17031823605	Census Tract 8236.05	41.6673	-87.7753	4428	39.5823	19.4091	5.14519	12.5318	1.73204	0.226514	0.228791	0.268853	0.304141	0	0.52434	0.816449	0.70916	3116.33	13614.8	3116.33	8.04441	0.212819	0.461323	870.977	29.5123	292400	540.74	7332.69	85.6311	1388.93	7.23629	1267.26	7.14461
872	17	31	820202	17031820202	Census Tract 8202.02	41.7756	-87.8503	3815	21.2247	8.32342	3.15101	4.39952	0.772889	0.445313	0.428375	0.552561	0.489019	0	0.251966	0.75502	0.684033	3988.53	9418.85	3988.53	8.29118	0.401478	0.633623	7168.93	84.6696	135500	368.103	4836.7	69.5464	1171.87	7.06636	167.737	5.1224
873	17	31	823400	17031823400	Census Tract 8234	41.6652	-87.6965	4881	16.0942	6.28067	1.12856	4.8577	0.294406	0.632896	0.58157	0.501086	0.387645	0.698856	0.0922574	0.709919	0.679095	1811.51	8739.94	1811.51	7.50192	0.176863	0.420551	7186.45	84.7729	146500	382.753	3592.83	59.9402	1087.22	6.99138	945.841	6.85207
874	17	31	821800	17031821800	Census Tract 8218	41.7195	-87.7004	5406	33.6441	5.47785	1.28205	3.76845	0.42735	0.509093	0.449464	0.291368	0.232651	0	0.128135	0.697773	0.771641	2675.15	6332.95	2675.15	7.89176	0.0940098	0.30661	4476.69	66.9081	220100	469.148	2458	49.5782	995.629	6.90338	2517.42	7.83099
875	17	31	817700	17031817700	Census Tract 8177	41.8718	-87.8517	5102	25.9624	3.66197	1.4554	1.73709	0.469484	0.237097	0.387684	0.13807	0.217934	0	0.203429	0.70413	0.700391	2084.92	2870.24	2084.92	7.64249	0.0129326	0.113721	4034.72	63.5194	157900	397.366	3372.22	58.0708	1126.11	7.02652	3516.26	8.16515
876	17	31	817600	17031817600	Census Tract 8176	41.8701	-87.8384	4307	29.3854	15.749	3.96927	9.85915	1.92061	0.339789	0.435672	0.211783	0.210443	0	0.729342	0.731537	0.707589	2028.32	1813.15	1813.15	7.50282	0.100618	0.317204	3680.56	60.6676	157400	396.737	2684.96	51.8166	1177.04	7.07076	4184.42	8.33912
877	17	31	817500	17031817500	Census Tract 8175	41.8803	-87.8358	3704	26.1623	8.98345	1.26083	5.51615	2.20646	0.382397	0.451256	0.243872	0.288129	0	0.590266	0.641567	0.713768	927.262	1676.57	927.262	6.83224	0.119449	0.345613	2548.35	50.4812	184400	429.418	1749.14	41.8227	1311.07	7.1786	1956.37	7.57885
878	17	31	813200	17031813200	Census Tract 8132	41.8691	-87.797	4244	62.3771	25.1389	9.6195	12.6977	2.82172	0.439918	0.560662	0.257103	0.340247	2.3494	0.575484	0.871801	0.695239	2023.29	559.476	559.476	6.327	0.0144248	0.120103	1761.77	41.9735	373400	611.065	2442.63	49.423	508.763	6.23198	3802.79	8.24349
879	17	31	813100	17031813100	Census Tract 8131	41.869	-87.7816	4700	52.1775	21.5678	4.14766	13.8532	3.56698	0.614428	0.423149	0.322469	0.262008	0.870038	0.81113	0.596026	0.727472	2586.58	452.171	452.171	6.11406	0.0274284	0.165615	1434.96	37.8808	308800	555.698	2409.3	49.0846	1104.01	7.0067	4733.4	8.4624
880	17	31	813000	17031813000	Census Tract 8130	41.8764	-87.7807	3669	66.8224	31.5161	11.1111	16.4071	3.99792	0.504607	0.399686	0.166434	0.187477	3.32851	0.312899	0.789793	0.664962	2089.68	688.023	688.023	6.53382	0.0302707	0.173985	671.869	25.9204	363200	602.661	1655.5	40.6879	772.595	6.64976	4404.38	8.39036
881	17	31	691200	17031691200	Census Tract 6912	41.7544	-87.6322	2645	16.185	3.9499	1.15607	2.79383	0	0.120947	0.0541266	0.00957297	0.0441281	0	0	0.645341	0.645707	2230.81	734.303	734.303	6.59892	0.0107298	0.103585	3923.32	62.6364	142600	377.624	917.087	30.2834	897.42	6.79952	2609.11	7.86676
882	17	31	691100	17031691100	Census Tract 6911	41.7617	-87.6299	3159	17.6972	5.75693	0	5.75693	0	0.079699	0.0657459	0.0638794	0.0456333	0	0.688887	0.618706	0.616477	2903.53	812.66	812.66	6.70031	0.0103034	0.101506	3563.32	59.6935	137500	370.81	1654.55	40.6761	1155.31	7.05212	4674.74	8.44993
883	17	31	691000	17031691000	Census Tract 6910	41.762	-87.62	2614	32.057	11.309	2.13713	6.67854	2.49332	0.037644	0.0687473	0.0430994	0.0559681	0	0.245633	0.714815	0.629178	2094.71	858.987	858.987	6.75575	0.0260783	0.161488	2809.26	53.0025	169500	411.704	1788.83	42.2946	600.425	6.39764	4029.55	8.30141
884	17	31	620300	17031620300	Census Tract 6203	41.7895	-87.7304	6525	18.25	9.39286	2.78571	4.82143	1.78571	0.520248	0.532461	0.51075	0.494018	0	0.0725777	0.6889	0.69141	4998.05	702.103	702.103	6.55408	0.0162012	0.127284	3748.21	61.2226	190900	436.921	4932.61	70.2325	693.685	6.54202	6576.33	8.79123
885	17	31	620200	17031620200	Census Tract 6202	41.7955	-87.7292	2453	22.5871	2.58706	0	1.69154	0.895522	0.540731	0.540376	0.591243	0.505704	0	0.101609	0.700895	0.703691	5550.38	627.142	627.142	6.44117	0.0133589	0.115581	4393.31	66.2821	211900	460.326	4989.97	70.6397	516.959	6.24796	4250.82	8.35487
886	17	31	620100	17031620100	Census Tract 6201	41.798	-87.718	4701	14.4696	3.91349	1.95675	1.28733	0.669413	0.54209	0.518993	0.481279	0.420321	0.508044	0.415183	0.736882	0.680152	5499.69	572.896	572.896	6.3507	0.0102324	0.101155	4647.22	68.1705	184700	429.767	4218.02	64.9463	826.342	6.71701	5612.52	8.63276
887	17	31	612100	17031612100	Census Tract 6121	41.7979	-87.6477	1335	12.6761	7.60563	0	7.60563	0	0.149933	0.318186	0.089759	0.200117	2.01794	0	0.684933	0.575633	4025.57	1400.05	1400.05	7.24426	0.0137142	0.117108	2531.21	50.3111	200400	447.661	2670.12	51.6732	1241.1	7.12375	4090.63	8.31645
888	17	31	490300	17031490300	Census Tract 4903	41.7254	-87.6191	2056	30.4029	9.03541	1.221	7.81441	0	0.1365	0.0765226	0.071067	0.0569981	1.56425	0.191165	0.689845	0.697426	1360.68	550.89	550.89	6.31154	0.0265047	0.162803	575.914	23.9982	166700	408.289	1017.25	31.8944	1446.07	7.27661	3249.54	8.08627
889	17	31	480500	17031480500	Census Tract 4805	41.7276	-87.5591	3089	31.1776	10.7143	3.28185	5.21235	2.22008	0.328783	0.295816	0.359306	0.244949	0	0.455361	0.729235	0.680765	937.359	5469.19	937.359	6.84307	0.0396504	0.199124	3332.19	57.7251	156600	395.727	4826.14	69.4705	463.841	6.13954	2278.92	7.73146
890	17	31	480400	17031480400	Census Tract 4804	41.7285	-87.5756	6572	43.0407	7.96574	2.01285	4.41113	1.54176	0.053394	0.121801	0.176908	0.100457	0	0.636332	0.775783	0.702492	2177.72	4114.25	2177.72	7.68603	0.0451929	0.212586	2368.76	48.6699	186500	431.856	3597.27	59.9772	1107.11	7.00951	3630.96	8.19725
891	17	31	829301	17031829301	Census Tract 8293.01	41.5184	-87.6638	3856	27.4175	5.07076	1.23821	2.29953	1.53302	0.638102	0.58592	0.337728	0.241549	0	0.544603	0.737211	0.775185	2242.77	22893.8	2242.77	7.71547	0.18404	0.428999	2540.32	50.4016	158600	398.246	16013.2	126.543	1864.74	7.53088	1179.12	7.07252
892	17	31	830400	17031830400	Census Tract 8304	41.4748	-87.6918	4594	29.6316	12.4933	1.76188	10.7314	0	0.592519	0.538909	0.125424	0.152668	0	0.388166	0.73824	0.708833	1867.2	28060.4	1867.2	7.5322	0.308392	0.555331	3098.84	55.6673	102500	320.156	14296.7	119.569	1800.05	7.49557	1883.28	7.54077
893	17	31	823803	17031823803	Census Tract 8238.03	41.697	-87.8268	7042	34.1463	8.59756	2.04268	4.54268	2.0122	0.220671	0.287502	0.584671	0.479779	1.63312	0.283173	0.792992	0.664972	2337.06	12394.1	2337.06	7.75665	0.363178	0.602642	864.79	29.4073	227100	476.55	10237.3	101.179	1979.84	7.59077	1309.87	7.17768
894	17	31	823702	17031823702	Census Tract 8237.02	41.711	-87.8321	6634	26.6785	4.46613	2.4549	2.01124	0	0.410586	0.279567	0.622288	0.545619	0	0.610916	0.730046	0.719812	3714.61	11482.2	3714.61	8.22003	0.276558	0.525888	1293.58	35.9664	263000	512.835	9132.55	95.5644	1260.04	7.1389	1701.79	7.43944
895	17	31	827400	17031827400	Census Tract 8274	41.6054	-87.666	4280	14.8482	4.26579	0.73831	2.1329	1.39459	0.2597	0.385789	0.203297	0.236716	0	1.15216	0.674567	0.6709	1909.98	13447.5	1909.98	7.55485	0.128331	0.358233	4073.61	63.8249	101300	318.277	10555.7	102.741	2378.11	7.77406	1503.08	7.31527
896	17	31	821402	17031821402	Census Tract 8214.02	41.6623	-87.6521	3742	24.4609	12.939	1.91004	6.77757	4.25139	0.120214	0.251377	0.0689677	0.169807	0	0.457358	0.689215	0.698325	1064	7062.96	1064	6.96979	0.160449	0.400561	6541.15	80.8774	134000	366.06	5411.69	73.5642	623.671	6.43562	2094.23	7.64694
897	17	31	821401	17031821401	Census Tract 8214.01	41.6662	-87.6579	3645	19.5546	9.04663	2.36604	5.98469	0.695894	0.585396	0.365487	0.350442	0.250956	0	0.161451	0.681349	0.705341	425.038	6831.78	425.038	6.05218	0.106516	0.326368	7167.41	84.6606	138500	372.156	4765.73	69.0343	465.477	6.14306	4266.9	8.35864
898	17	31	811401	17031811401	Census Tract 8114.01	41.9336	-87.8707	5172	18.2991	6.81177	1.41072	4.95768	0.44337	0.469692	0.534468	0.654617	0.621507	0.533808	0.241405	0.708521	0.713467	474.184	5624.41	474.184	6.1616	0.0343921	0.185451	3302.16	57.4644	205800	453.652	5835.92	76.3932	574.849	6.35411	3554.24	8.1759
899	17	31	320600	17031320600	Census Tract 3206	41.8706	-87.6222	3670	67.4939	23.1489	13.8731	8.21806	1.05777	0.580037	0.613685	0.383994	0.412643	0.811619	1.36955	0.700815	0.795335	257.813	514.575	257.813	5.55223	0.266752	0.51648	278.864	16.6992	355500	596.238	510.316	22.5902	303.675	5.71596	6025.05	8.70368
900	17	31	320400	17031320400	Census Tract 3204	41.8774	-87.622	1546	67.3443	26.0483	8.00508	6.22617	11.817	0.627364	0.546052	0.407278	0.401968	1.66667	1.12437	0.832472	0.7368	84.8239	415.081	84.8239	4.44058	0.284872	0.533734	243.709	15.6112	521200	721.942	677.153	26.0222	298.827	5.69987	1916.85	7.55844
901	17	31	310900	17031310900	Census Tract 3109	41.8558	-87.6747	5332	16.9364	5.60783	2.898	2.14528	0.564546	0.491335	0.470106	0.301335	0.324512	1.54817	0	0.477032	0.613588	877.898	176.461	176.461	5.1731	0.0223833	0.14961	1426.87	37.7739	252100	502.096	2408.25	49.0739	374.243	5.9249	10995.6	9.30525
902	17	31	807000	17031807000	Census Tract 8070	42.0444	-87.7555	5407	39.5238	18.1319	5.45787	10.3297	2.34432	0.62166	0.555046	0.648161	0.658132	1.96643	0.634155	0.507184	0.693702	2650.67	680.382	680.382	6.52265	0.131102	0.36208	3620.91	60.174	265500	515.267	3384.05	58.1726	1226.25	7.11171	4761.31	8.46828
903	17	31	806900	17031806900	Census Tract 8069	42.0568	-87.7557	4858	47.8759	17.852	8.83055	6.06205	2.95943	0.512435	0.479357	0.680034	0.569718	0.710227	0.379826	0.754913	0.653171	3417.96	2003.52	2003.52	7.60266	0.219356	0.468355	4278.37	65.4092	255400	505.371	2088.9	45.7045	1809.4	7.50075	1772.81	7.48032
904	17	31	806802	17031806802	Census Tract 8068.02	42.0444	-87.7398	3026	54.0893	19.4502	4.12371	11.134	4.19244	0.522892	0.5318	0.640359	0.603166	0	0.763217	0.762796	0.735596	3882.97	1172.68	1172.68	7.06705	0.0797982	0.282486	2419.96	49.1931	397800	630.714	3327.18	57.6817	978.69	6.88622	3137.03	8.05103
905	17	31	804902	17031804902	Census Tract 8049.02	42.0446	-87.931	5183	47.1366	14.2805	8.40676	4.03818	1.83554	0.413423	0.401066	0.506105	0.547244	0	0.367939	0.660237	0.757178	1759.26	7689.79	1759.26	7.47265	0.0826405	0.287473	3414.8	58.4363	303500	550.908	4123.23	64.2124	2015.67	7.60871	1981.29	7.5915
906	17	31	804901	17031804901	Census Tract 8049.01	42.0594	-87.9322	6549	52.8157	18.4605	4.13196	12.6624	1.66611	0.228102	0.315459	0.389228	0.439713	1.40224	0	0.682915	0.749079	510.036	9292.39	510.036	6.23448	0.0790876	0.281225	3616.08	60.1338	329400	573.934	2609.32	51.0815	768.75	6.64477	2291.74	7.73707
907	17	31	804810	17031804810	Census Tract 8048.10	42.0161	-88.083	6731	46.3834	15.0995	7.32369	5.63593	2.13984	0.508232	0.441564	0.535557	0.476691	0.512013	1.36425	0.664533	0.706944	4058.29	15566.8	4058.29	8.30852	0.132736	0.36433	3845.49	62.012	293800	542.033	2568.51	50.6804	616.956	6.4248	2207.39	7.69957
908	17	31	802402	17031802402	Census Tract 8024.02	42.1464	-87.9094	4959	25.5178	8.77038	3.83429	3.34949	1.5866	0.489037	0.44932	0.722913	0.548184	0	0.170447	0.746008	0.709563	1835.95	17673.1	1835.95	7.51532	0.515597	0.718051	3861.03	62.1371	250900	500.899	3108.96	55.7581	826.479	6.71717	902.785	6.80548
909	17	31	802300	17031802300	Census Tract 8023	42.0905	-87.8242	5297	59.0551	12.0735	5.46807	4.76815	1.83727	0.403499	0.333312	0.473619	0.442467	0	0.103455	0.868957	0.610998	1141	8280.54	1141	7.03966	0.100689	0.317316	6385.2	79.9075	639700	799.813	1898.85	43.5758	1261.61	7.14014	1014.53	6.92218
910	17	31	190300	17031190300	Census Tract 1903	41.935	-87.7615	5268	9.07721	4.18079	0.79096	2.44821	0.94162	0.507354	0.540486	0.61319	0.554911	0	0.343768	0.717338	0.702164	2109.34	3294.5	2109.34	7.65413	0.0088112	0.093868	3484.93	59.0333	268100	517.784	5463.46	73.9152	423.694	6.04901	7978.12	8.98446
911	17	31	190200	17031190200	Census Tract 1902	41.9351	-87.7516	6026	16.9773	3.28201	0.729335	2.18801	0.364668	0.530341	0.532037	0.499047	0.531987	0	0.343768	0.700549	0.691725	1769.53	2719.01	1769.53	7.47847	0.00454772	0.0674368	3994.62	63.203	256000	505.964	5212.35	72.1966	538.11	6.28806	9128.73	9.11918
912	17	31	190100	17031190100	Census Tract 1901	41.9352	-87.7444	2690	14.3508	7.44115	0	7.44115	0	0.505887	0.508921	0.420512	0.468523	0	0.0340541	0.695977	0.711814	1519.39	2337.98	1519.39	7.32606	0.00348184	0.0590072	4411.79	66.4213	301600	549.181	4623.83	67.9988	525.61	6.26456	8508.56	9.04883
913	17	31	180100	17031180100	Census Tract 1801	41.9345	-87.7987	5662	27.94	10.3394	3.59116	5.52486	1.22336	0.552495	0.478562	0.697587	0.677057	0.673077	0.157091	0.735216	0.710122	1441.23	5093.09	1441.23	7.27325	0.0155617	0.124747	2825.8	53.1583	243900	493.862	4838.1	69.5564	776.182	6.65439	5327.49	8.58064
914	17	31	110400	17031110400	Census Tract 1104	41.973	-87.7726	4844	27.6558	8.12116	4.47761	3.20457	0.438982	0.481406	0.453052	0.678883	0.622993	0	0.574284	0.75806	0.713509	784.645	1004.83	784.645	6.66523	0.0706317	0.265766	2064.07	45.4321	305300	552.54	1979.36	44.4901	476.407	6.16627	5185.21	8.55357
915	17	31	110300	17031110300	Census Tract 1103	41.9753	-87.7832	4819	27.7638	9.38024	3.64322	2.88945	2.84757	0.433854	0.383042	0.583427	0.604854	0	0.382856	0.779991	0.727385	664.817	1922.76	664.817	6.49951	0.0498828	0.223344	1885.8	43.4258	276000	525.357	1189.91	34.4951	652.437	6.48071	3980.42	8.28914
916	17	31	110200	17031110200	Census Tract 1102	41.9801	-87.7734	3034	32.8978	11.1453	6.22598	4.45811	0.461184	0.436451	0.464292	0.642526	0.597054	0.964912	0.257069	0.690605	0.771528	369.954	1476.73	369.954	5.91338	0.149222	0.386293	2680.52	51.7738	335200	578.965	1532.15	39.1427	380.457	5.94137	5088.43	8.53472
917	17	31	110100	17031110100	Census Tract 1101	41.9875	-87.7697	5702	32.3316	13.6857	9.05141	3.8378	0.796524	0.455912	0.425832	0.534306	0.536233	1.28535	0.388233	0.800019	0.720919	1094.72	2008.63	1094.72	6.99825	0.199886	0.447086	3554.72	59.6215	307700	554.707	1492.71	38.6356	682.818	6.52623	3083.73	8.0339
918	17	31	242800	17031242800	Census Tract 2428	41.8926	-87.6903	1626	48.5116	28.2249	11.1356	15.7663	1.32304	0.237843	0.451156	0.501893	0.409424	0	0.552204	0.746104	0.696907	425.753	1055.33	425.753	6.05386	0.0186172	0.136445	2201.06	46.9155	415600	644.67	2776.17	52.6894	450.901	6.11125	3698.5	8.21568
919	17	31	242700	17031242700	Census Tract 2427	41.8974	-87.6994	1839	42.7386	19.3638	2.07469	4.97925	12.3098	0.656045	0.515039	0.529484	0.471917	0	0.459505	0.5564	0.698857	1180.98	1489.77	1180.98	7.0741	0.0221701	0.148896	3093.62	55.6203	219500	468.508	3696.79	60.8012	580.532	6.36394	10474.1	9.25666
920	17	31	242600	17031242600	Census Tract 2426	41.9006	-87.6942	5669	43.6752	21.3483	6.16165	8.15513	7.03153	0.6147	0.535873	0.546226	0.506303	1.68176	0.360618	0.750005	0.663158	1362.76	1724.68	1362.76	7.21727	0.0209621	0.144783	3107.08	55.7411	328500	573.149	3583.61	59.8633	576.184	6.35643	11915.9	9.38563
921	17	31	242500	17031242500	Census Tract 2425	41.8994	-87.6893	3993	31.9091	13.9091	4.90909	7.22727	1.77273	0.536187	0.467161	0.630994	0.523308	1.39442	0.486931	0.710819	0.71363	1151.55	1510.14	1151.55	7.04886	0.0210332	0.145028	2798.63	52.9021	407600	638.436	3210.23	56.6589	308.188	5.73071	12888.2	9.46407
922	17	31	71800	17031071800	Census Tract 718	41.9146	-87.646	2643	71.7423	13.7628	7.54026	2.2694	3.95315	0.359902	0.358505	0.317505	0.207005	0.861326	0.202992	0.741862	0.684974	1855.54	511.483	511.483	6.23731	0.0933703	0.305566	1293.03	35.9587	702600	838.212	722.041	26.8708	409.221	6.01425	8173.09	9.0086
923	17	31	71700	17031071700	Census Tract 717	41.9129	-87.6411	1785	63.7004	16.2996	5.81498	5.11013	5.37445	0.413083	0.399748	0.31349	0.225929	0	0.308299	0.635751	0.631056	2289.98	309.935	309.935	5.73636	0.172387	0.415195	1296.03	36.0005	664100	814.923	333.615	18.2651	377.087	5.93248	11159.5	9.32005
924	17	31	71600	17031071600	Census Tract 716	41.9165	-87.6412	1849	66.4809	14.172	8.43949	2.70701	3.02548	0.227206	0.313697	0.207379	0.271824	0	0.185281	0.518438	0.667477	2230.72	691.312	691.312	6.53859	0.185533	0.430735	1427.75	37.7856	792200	890.056	428.331	20.6961	335.049	5.81428	11403.8	9.3417
925	17	31	71500	17031071500	Census Tract 715	41.9146	-87.6316	5487	71.0003	13.2851	1.47325	7.88317	3.92866	0.267268	0.310609	0.28336	0.243322	0	0.231206	0.536598	0.685951	3035.11	787.109	787.109	6.66837	0.384566	0.620134	1543.99	39.2936	304600	551.906	476.079	21.8192	524.388	6.26223	5907.74	8.68402
926	17	31	71400	17031071400	Census Tract 714	41.9222	-87.634	4571	71.9178	17.4494	5.96869	8.31702	3.16373	0.301363	0.250104	0.275024	0.25775	0.250358	0.0464396	0.684392	0.6477	2874.02	1376.53	1376.53	7.22732	0.381084	0.61732	1760.93	41.9634	401100	633.325	852.52	29.1979	537.189	6.28635	6641.34	8.80107
927	17	31	30200	17031030200	Census Tract 302	41.9944	-87.6652	5721	60.6106	28.7196	9.60285	6.7872	12.3296	0.466288	0.626445	0.403402	0.565275	6.03517	2.36386	0.821672	0.682762	1892.36	506.86	506.86	6.22823	0.273574	0.523043	844.538	29.0609	389200	623.859	3707.27	60.8873	434.101	6.07328	8587.34	9.05804
928	17	31	160502	17031160502	Census Tract 1605.02	41.9556	-87.7131	4851	23.4395	11.2527	3.94904	6.58174	0.721868	0.542947	0.564162	0.516624	0.562404	0.787966	0.880952	0.691839	0.71866	1522.51	1040.61	1040.61	6.94756	0.0181198	0.13461	2246.29	47.3951	263400	513.225	1772.33	42.099	561.365	6.33037	15603.6	9.65526
929	17	31	160602	17031160602	Census Tract 1606.02	41.9561	-87.7006	3836	42.8259	17.7165	6.86789	3.06212	7.78653	0.630836	0.503882	0.567245	0.496348	1.5894	0.378587	0.71687	0.728181	2551.22	1119.93	1119.93	7.02102	0.0239466	0.154747	2311.75	48.0806	235300	485.077	1403.46	37.4628	406.998	6.00881	7399.87	8.90922
930	17	31	151002	17031151002	Census Tract 1510.02	41.9425	-87.7472	5087	20.5838	9.51478	1.55421	5.83776	2.12282	0.579762	0.540197	0.582403	0.515927	0	0.21988	0.700725	0.73823	887.995	1889.22	887.995	6.78897	0.0052583	0.0725141	3899.63	62.447	292300	540.648	4470.93	66.8651	511.28	6.23692	7983.92	8.98518
931	17	31	151001	17031151001	Census Tract 1510.01	41.9424	-87.7544	2628	22.4344	13.3652	1.19332	4.85282	7.31901	0.531585	0.544291	0.543629	0.612394	0	0.530861	0.679048	0.700653	1362.78	2301.08	1362.78	7.21728	0.00632417	0.0795246	3389.32	58.2178	269500	519.134	4914	70.1	728.95	6.59161	7960.38	8.98223
932	17	31	820603	17031820603	Census Tract 8206.03	41.7543	-87.8434	5033	18.7079	7.05509	1.66468	4.20135	1.18906	0.379277	0.3911	0.54659	0.580395	0	0.0660065	0.75064	0.751669	3742.31	9471.25	3742.31	8.22746	0.245577	0.495557	4783.54	69.1631	191700	437.836	7111.07	84.3272	1678.12	7.42543	1794.61	7.49254
933	17	31	824116	17031824116	Census Tract 8241.16	41.6266	-87.8683	4695	32.1183	4.73876	0.486027	3.40219	0.850547	0.237866	0.234918	0.318587	0.359463	2.11528	0.166383	0.482595	0.728714	854.686	20820.8	854.686	6.75073	0.368791	0.607282	2283.18	47.7826	200200	447.437	12703.3	112.709	1304.87	7.17386	504.056	6.22269
934	17	31	824114	17031824114	Census Tract 8241.14	41.6173	-87.8796	4789	53.6068	15.7001	2.68741	9.6181	3.39463	0.201937	0.212142	0.324544	0.345893	0	0.528821	0.804951	0.687161	992.907	22194.8	992.907	6.90064	0.271797	0.521342	3009.34	54.8575	329600	574.108	11799.3	108.625	2129.63	7.6637	765.216	6.64016
935	17	31	823806	17031823806	Census Tract 8238.06	41.6881	-87.806	3424	29.7331	4.90379	2.42086	1.98634	0.496586	0.347066	0.217031	0.453655	0.401897	0.560748	0.20414	0.481576	0.727524	688.389	12320	688.389	6.53435	0.248703	0.498702	2515.92	50.1589	159800	399.75	9133.97	95.5718	1121.06	7.02203	1175.77	7.06968
936	17	31	824004	17031824004	Census Tract 8240.04	41.6835	-87.9469	5541	48.8624	12.1223	4.28944	4.88624	2.94666	0.222728	0.303751	0.469006	0.391366	0	0.35774	0.715045	0.718464	4852.78	20816	4852.78	8.48731	0.659987	0.812396	9324.66	96.5643	387800	622.736	6829.43	82.6404	4196.37	8.34198	230.354	5.43962
937	17	31	824003	17031824003	Census Tract 8240.03	41.6636	-87.9857	5874	32.9155	9.88539	5.22923	3.18768	1.46848	0.075676	0.219403	0.330037	0.374565	0.678295	0	0.568726	0.675225	1866.12	24732.5	1866.12	7.53162	0.358417	0.598679	10075.5	100.377	325200	570.263	9964.94	99.8245	1568.03	7.35757	1544.68	7.34257
938	17	31	824005	17031824005	Census Tract 8240.05	41.6634	-88.0144	5621	34.6437	9.19621	2.8782	3.6504	2.6676	0.265591	0.297599	0.280237	0.374366	0	0.0968993	0.607165	0.688612	1453.83	26768.4	1453.83	7.28196	0.352661	0.593853	8361.6	91.4418	378200	614.98	11250.3	106.067	1683.58	7.42868	496.211	6.207
939	17	31	824006	17031824006	Census Tract 8240.06	41.6529	-87.952	3965	46.4755	12.105	5.05591	7.0491	0	0.169889	0.206824	0.374453	0.350613	0	0.426654	0.703465	0.675322	4877.97	23190.8	4877.97	8.49248	0.503659	0.70969	9846.22	99.2281	464700	681.689	10244.3	101.214	3278.13	8.09503	257.398	5.55062
940	17	31	802403	17031802403	Census Tract 8024.03	42.1419	-87.9531	1378	45.0425	24.221	12.3229	5.38244	6.51558	0.292061	0.465516	0.388803	0.616583	0	0.135069	0.722422	0.724277	2229.6	18595.1	2229.6	7.70958	0.0945072	0.30742	4888.82	69.9201	223200	472.44	3275.62	57.233	1163.44	7.05914	2454.31	7.8056
941	17	31	803016	17031803016	Census Tract 8030.16	42.1208	-87.9865	2201	45.0605	15.9274	11.8952	0.705645	3.32661	0.496857	0.258197	0.457329	0.427419	1.59091	0.202338	0.702038	0.616869	3381.4	17253.9	3381.4	8.12605	0.120657	0.347357	6399.48	79.9968	369400	607.783	1343.85	36.6586	1395.11	7.24073	2137.42	7.66735
942	17	31	820605	17031820605	Census Tract 8206.05	41.738	-87.8304	4624	27.823	8.0908	4.71479	1.28056	2.09546	0.593767	0.348772	0.389145	0.589709	0	0.280915	0.665225	0.707516	4035.66	9393.97	4035.66	8.30293	0.131315	0.362375	2680.6	51.7745	246200	496.185	8530.51	92.3608	1152.01	7.04927	2880.47	7.96571
943	17	31	823805	17031823805	Census Tract 8238.05	41.6874	-87.8244	2904	41.193	22.3158	9.05263	11.2982	1.96491	0.08284	0.25111	0.477712	0.430152	0	0.731289	0.726408	0.635619	1550.88	13159.9	1550.88	7.34658	0.405813	0.637034	1114.69	33.387	163100	403.856	10660.7	103.251	2326.23	7.752	2005.12	7.60346
944	17	31	832300	17031832300	Census Tract 8323	41.9192	-87.6714	2247	62.6498	12.9827	7.05726	3.46205	2.46338	0.412863	0.388207	0.379134	0.304704	0.537057	1.01577	0.741603	0.703457	342.592	1162.58	342.592	5.83654	0.0149932	0.122447	1389.81	37.2801	521800	722.357	2115.81	45.998	509.524	6.23348	2674.42	7.89149
945	17	31	838300	17031838300	Census Tract 8383	41.9016	-87.6384	1337	50.431	14.7989	6.60919	6.46552	1.72414	0.644172	0.494724	0.380279	0.247395	0.94162	0.490265	0.723905	0.678635	2066.1	570.022	570.022	6.34567	0.121296	0.348276	53.8622	7.33909	280000	529.15	350.525	18.7223	550.851	6.31146	3840.35	8.25332
946	17	31	831400	17031831400	Census Tract 8314	41.8691	-87.7561	2732	22.2	11.9	5	4.9	2	0.435481	0.238993	0.282102	0.145802	0	0.865691	0.63239	0.638402	2916.44	947.489	947.489	6.85382	0.0271442	0.164755	2729.65	52.2461	163800	404.722	3552.89	59.6061	1106.86	7.00928	1298.29	7.1688
947	17	31	837000	17031837000	Census Tract 8370	41.8783	-87.6987	2438	22.1578	5.10441	0	1.16009	3.94432	0.14999	0.134481	0.0890908	0.068669	0	0.320513	0.630088	0.602275	1283.69	685.502	685.502	6.53015	0.0252256	0.158826	2047.32	45.2473	269200	518.845	2972.47	54.5204	1340.32	7.20066	5909.55	8.68433
948	17	31	840300	17031840300	Census Tract 8403	41.8321	-87.6819	4034	12.6993	6.04728	2.36394	3.68334	0	0.637547	0.572056	0.573207	0.455309	0	0.0448029	0.715572	0.685691	2841.1	301.33	301.33	5.70821	0.0335394	0.183138	4108.17	64.095	196600	443.396	5052.61	71.0817	897.885	6.80004	4852.96	8.48734
949	17	31	841300	17031841300	Census Tract 8413	41.8441	-87.683	4354	21.5884	6.43177	0.33557	5.53691	0.559284	0.50005	0.545337	0.438778	0.357999	0	0.193521	0.641886	0.647408	1506.51	1159.36	1159.36	7.05562	0.029418	0.171517	2896.5	53.8191	261200	511.077	3880.15	62.2909	1111.75	7.01369	3087.11	8.03499
950	17	31	836000	17031836000	Census Tract 8360	41.814	-87.6117	2738	42.4736	12.3682	8.14957	3.83509	0.383509	0.118552	0.147398	0.0612824	0.0954538	0	0.431617	0.777105	0.644896	1801.29	669.153	669.153	6.50601	0.0945072	0.30742	1043.02	32.2958	294800	542.955	2223.81	47.1573	960.923	6.86789	5413.64	8.59668
951	17	31	836200	17031836200	Census Tract 8362	41.7905	-87.6013	1378	46.5174	30.597	6.21891	17.9104	6.46766	0.424766	0.452299	0.443562	0.287023	0	0.177594	0.874578	0.714886	1109.61	1190.83	1109.61	7.01176	0.0919491	0.303231	44.515	6.67195	195800	442.493	1747.34	41.8012	265.545	5.58178	1693.38	7.43448
952	17	31	843900	17031843900	Census Tract 8439	41.7762	-87.5796	3640	48.159	23.7288	8.06546	10.8708	4.79252	0.189131	0.182183	0.117084	0.109207	3.1746	0.557624	0	0	988.237	2231.36	988.237	6.89592	0.342571	0.585296	921.146	30.3504	184500	429.535	3110.51	55.772	1126.06	7.02648	2239.69	7.71409
953	17	31	843500	17031843500	Census Tract 8435	41.8382	-87.6968	8983	9.81211	2.92276	2.92276	0	0	0.593586	0.538508	0.355875	0.316111	0	0.279645	0.669271	0.640181	2362.05	1651.52	1651.52	7.40945	0.0278548	0.166897	4048.03	63.6241	111400	333.766	5047.87	71.0483	1076.79	6.98174	4419.26	8.39373
954	17	31	842000	17031842000	Census Tract 8420	41.835	-87.6252	3386	52.2586	27.0151	3.27724	17.8919	5.84588	0.667089	0.348946	0.441748	0.304044	0	0.400657	0.857135	0.556214	523.248	369.283	369.283	5.91156	0.0627443	0.250488	212.522	14.5781	419700	647.843	4222.6	64.9815	683.14	6.5267	5739.05	8.65505
955	17	31	842600	17031842600	Census Tract 8426	41.8162	-87.6517	4408	18.3534	6.5548	3.30362	1.7829	1.46827	0.519039	0.514982	0.445329	0.374043	0	0.109669	0.790278	0.642755	2509.82	1837.49	1837.49	7.51616	0.00433454	0.0658372	2648.75	51.4661	230200	479.792	4141.42	64.3539	1010.04	6.91775	1197.98	7.08839
956	17	31	825505	17031825505	Census Tract 8255.05	41.5643	-87.7331	5113	42.7876	9.82301	3.00885	6.46018	0.353982	0.246463	0.374684	0.0952208	0.173069	0	0.335043	0.743806	0.753993	4394.48	19750	4394.48	8.3881	0.287075	0.535793	3345.3	57.8385	157400	396.737	11715.7	108.239	1520.37	7.32671	982.748	6.89035
957	17	31	824702	17031824702	Census Tract 8247.02	41.622	-87.7085	5934	31.2968	10.1413	3.82377	4.32253	1.99501	0.606447	0.488276	0.382235	0.295171	0.839866	0.437187	0.746474	0.718415	550.752	13165.5	550.752	6.31128	0.230725	0.480339	3381	58.1463	161500	401.871	8442.75	91.8844	1134.23	7.03371	2694.01	7.89879
958	17	31	821200	17031821200	Census Tract 8212	41.6684	-87.6723	5355	21.9209	7.78124	3.95731	2.17875	1.64518	0.656517	0.425192	0.394416	0.266675	0.645802	0.198964	0.715809	0.712135	237.84	7200.1	237.84	5.4716	0.0891068	0.298508	7657.27	87.5058	160400	400.5	3833.99	61.9192	717.605	6.57592	1819.47	7.5063
959	17	31	500100	17031500100	Census Tract 5001	41.7147	-87.595	3585	29.5114	8.85994	3.45277	5.40717	0	0.046507	0.183459	0.0226239	0.120206	0	0.155471	0.697918	0.651259	1038.12	2590.75	1038.12	6.94517	0.121794	0.348989	401.064	20.0266	137700	371.079	1655.6	40.6891	1975.4	7.58853	1351.22	7.20876
960	17	31	817400	17031817400	Census Tract 8174	41.893	-87.8382	4481	19.3951	8.06529	1.00816	5.32885	1.72828	0.640259	0.445941	0.541537	0.344545	0	0.770262	0.726218	0.68597	520.022	2707.29	520.022	6.25387	0.160875	0.401093	1536.38	39.1967	184600	429.651	1711.25	41.3672	1621.58	7.39115	4054.86	8.30767
961	17	31	817300	17031817300	Census Tract 8173	41.8841	-87.8478	2783	12.485	1.68067	0	1.68067	0	0.545915	0.45189	0.381099	0.328174	2.72953	0	0.552756	0.706299	888.673	2759.15	888.673	6.78973	0.0803667	0.28349	2788.48	52.806	191500	437.607	2514.24	50.1422	1298.1	7.16866	3794.74	8.24137
962	17	31	817200	17031817200	Census Tract 8172	41.883	-87.8545	3800	24.1522	4.56747	0	4.56747	0	0.284785	0.406958	0.209948	0.267686	0	0.638876	0.728952	0.66626	814.573	3237.91	814.573	6.70266	0.0220991	0.148658	3287.82	57.3395	161100	401.373	3081.24	55.5089	925.239	6.83005	3482.86	8.15561
963	17	31	812900	17031812900	Census Tract 8129	41.8763	-87.7953	4707	70.7063	36.6268	13.8171	17.6766	5.13315	0.388802	0.554259	0.134485	0.273443	0	1.12288	0.725417	0.715587	1287.49	560.417	560.417	6.32868	0.0181198	0.13461	1097.93	33.1351	390200	624.66	1634.19	40.4252	616.337	6.42379	4210.96	8.34545
964	17	31	812700	17031812700	Census Tract 8127	41.8834	-87.7895	3133	64.3789	25.5247	8.33806	10.1531	7.03347	0.520506	0.524294	0.245305	0.232107	0.590939	1.39198	0.76518	0.681164	1070.64	535.814	535.814	6.28379	0.023307	0.152666	467.517	21.6221	269100	518.748	749.974	27.3857	713.243	6.56982	4906.89	8.4984
965	17	31	812600	17031812600	Census Tract 8126	41.8835	-87.7797	3410	57.734	22.3153	7.78325	8.62069	5.91133	0.586565	0.404002	0.25427	0.139945	0.416419	1.54603	0.725488	0.716881	1847.87	520.345	520.345	6.25449	0.0328999	0.181383	430.422	20.7466	322000	567.45	1026.92	32.0455	501.631	6.21786	5419.84	8.59782
966	17	31	690900	17031690900	Census Tract 6909	41.7621	-87.6103	4410	28.3355	10.0381	1.90597	3.93901	4.19314	0.058077	0.0644903	0.00569661	0.0552208	0	0.285956	0.647456	0.62396	1312.85	1460.09	1312.85	7.17996	0.0260072	0.161268	2122.55	46.0712	152600	390.641	2221.46	47.1323	488.642	6.19163	6727.83	8.81401
967	17	31	690500	17031690500	Census Tract 6905	41.7682	-87.6121	1288	25.0689	12.9477	0	12.9477	0	0	0.0588011	0.117081	0.0523117	0	0.326807	0.534924	0.585938	1744.97	1139.9	1139.9	7.0387	0.0292049	0.170894	1926.27	43.8893	137900	371.349	2693.25	51.8966	328.325	5.794	3985.48	8.29041
968	17	31	690400	17031690400	Census Tract 6904	41.7693	-87.6202	3530	23.4632	8.39827	2.42424	5.10823	0.865801	0.08238	0.0553414	0.0696109	0.0687453	1.96507	0	0.642435	0.585549	2379.02	476.12	476.12	6.16567	0.0289917	0.170269	2544.85	50.4465	140500	374.833	2558.35	50.5801	667.167	6.50304	5416.49	8.5972
969	17	31	612000	17031612000	Census Tract 6120	41.7978	-87.6525	1581	14.77	2.17918	0	2.17918	0	0.172056	0.307748	0.159552	0.192536	0	0.288277	0.501067	0.604129	4200.83	1796.27	1796.27	7.49347	0.0117956	0.108608	2310.09	48.0634	156500	395.601	2374.87	48.7326	1101.28	7.00423	4850.7	8.48688
970	17	31	611900	17031611900	Census Tract 6119	41.7977	-87.6598	2399	14.2023	3.6965	0	3.6965	0	0.399823	0.388013	0.247354	0.250914	0	0.0803859	0.610654	0.586154	4519.46	2113.59	2113.59	7.65614	0.0144958	0.120399	2083.14	45.6414	152300	390.256	2003.56	44.7611	1051.33	6.95781	3670.64	8.20812
971	17	31	611800	17031611800	Census Tract 6118	41.7976	-87.6671	2556	10.0515	5.2835	3.60825	1.67526	0	0.598694	0.414208	0.368428	0.241997	0	0.575166	0.612911	0.612102	4892.13	1611.03	1611.03	7.38463	0.0151354	0.123026	2019.96	44.944	113100	336.303	1767.88	42.0461	1019.99	6.92755	7797.09	8.96151
972	17	31	611700	17031611700	Census Tract 6117	41.7976	-87.672	1287	5.07937	0	0	0	0	0.581268	0.433679	0.36164	0.23749	0	0.474683	0.632971	0.619645	5164.08	1276.16	1276.16	7.15161	0.0150643	0.122737	2079.07	45.5968	188500	434.166	1716.61	41.432	994.692	6.90243	3919.95	8.27383
973	17	31	611600	17031611600	Census Tract 6116	41.7976	-87.6767	2295	16.6078	0	0	0	0	0.581107	0.469714	0.346234	0.273569	0	0.542495	0.712339	0.630066	5443.21	995.057	995.057	6.9028	0.0145669	0.120693	2212.88	47.0413	129500	359.861	1762.27	41.9794	1001.54	6.90929	7282.41	8.89322
974	17	31	480300	17031480300	Census Tract 4803	41.7292	-87.588	1405	39.4309	3.45528	0	1.62602	1.82927	0.113036	0.046383	0.0999249	0.0515677	2.70728	0.0948766	0.635708	0.710727	1148.35	3125.39	1148.35	7.04608	0.0458324	0.214085	1599.34	39.9918	174100	417.253	2576.09	50.7552	1095.64	6.9991	3379.41	8.12546
975	17	31	480200	17031480200	Census Tract 4802	41.7351	-87.5899	1353	47.6008	12.2841	2.87908	6.52591	2.87908	0	0.0528139	0	0.069244	0	0.770469	0.750915	0.696756	875.371	2901.05	875.371	6.77465	0.0229518	0.151498	1988.57	44.5934	170300	412.674	2349.43	48.471	844.476	6.73872	4730.13	8.46171
976	17	31	480100	17031480100	Census Tract 4801	41.7352	-87.5756	1963	38.0645	6.96774	3.09677	2.32258	1.54839	0.044957	0.123818	0	0.161141	0	0.472548	0.721371	0.716637	2039.94	4089.09	2039.94	7.62068	0.0251546	0.158602	2824.82	53.149	168700	410.731	3537.54	59.4772	952.069	6.85864	2937.68	7.98538
977	17	31	550100	17031550100	Census Tract 5501	41.6651	-87.5353	7497	24.5534	6.05954	4.30823	1.43608	0.315236	0.597261	0.56101	0.477573	0.483229	0	0.104918	0.770462	0.684141	2074.31	9773.42	2074.31	7.63738	0.411284	0.641314	3464.55	58.8604	152300	390.256	7227.89	85.017	1551.93	7.34725	900.847	6.80334
978	17	31	520400	17031520400	Census Tract 5204	41.703	-87.5307	3986	21.6667	10.0667	3.8	6.26667	0	0.521268	0.545448	0.4394	0.44204	0	0	0.709534	0.690287	3064.05	8088.95	3064.05	8.02749	0.321467	0.56698	4674.88	68.3731	154700	393.319	6297.95	79.3596	1301.82	7.17151	5536.78	8.61917
979	17	31	829000	17031829000	Census Tract 8290	41.5103	-87.6235	1761	3.62903	3.62903	0	2.01613	1.6129	0.190471	0.523642	0.0505824	0.245725	0	0.719422	0.596288	0.639316	5713.32	23550.1	5713.32	8.65056	0.215803	0.464546	2178.19	46.671	93100	305.123	19368.5	139.171	1368.95	7.2218	765.094	6.64
980	17	31	828202	17031828202	Census Tract 8282.02	41.5611	-87.5658	4278	32.4579	13.5778	6.88801	6.68979	0	0.595402	0.511968	0.282669	0.209675	0.617978	0.994166	0.751332	0.70145	8033.65	18568.6	8033.65	8.99139	0.393093	0.626971	6711.63	81.9246	182300	426.966	16061.9	126.736	1468.9	7.29227	1776.82	7.48258
981	17	31	828505	17031828505	Census Tract 8285.05	41.5432	-87.5609	6419	30.6309	6.78426	1.5943	4.74898	0.440977	0.613446	0.493438	0.33407	0.169927	3.02905	0.903401	0.795989	0.658975	9110.79	20590.3	9110.79	9.11722	0.404391	0.635918	6493.43	80.5818	169400	411.582	18087.1	134.488	2305.04	7.74285	514.353	6.24291
982	17	31	530200	17031530200	Census Tract 5302	41.6816	-87.6324	5334	22.2372	3.97574	0.74124	2.62803	0.606469	0.053554	0.130663	0.0311739	0.0888928	0	0.408542	0.65428	0.705705	806.602	4581.68	806.602	6.69283	0.0267178	0.163456	4676.27	68.3833	121500	348.569	3173.46	56.3335	2236.48	7.71266	4111.33	8.3215
983	17	31	500200	17031500200	Census Tract 5002	41.7009	-87.6003	2003	32.4153	19.2797	2.33051	13.3475	3.60169	0.174322	0.231571	0.0973523	0.13879	0	0.239858	0.609946	0.664262	704.106	3120.67	704.106	6.55693	0.227173	0.476626	1331.75	36.4931	104900	323.883	535.944	23.1505	2590.63	7.85966	980.674	6.88824
984	17	31	530100	17031530100	Census Tract 5301	41.6819	-87.6179	2726	23.5294	7.65816	5.10544	1.55383	0.99889	0.641747	0.069857	0.468273	0.0369195	0.2457	0.547557	0.685455	0.63071	688.315	4533.11	688.315	6.53425	0.0800114	0.282863	3895.98	62.4178	117000	342.053	2481.64	49.8161	2834.81	7.94973	4194.1	8.34143
985	17	31	811301	17031811301	Census Tract 8113.01	41.916	-87.8833	4894	20.4715	7.48552	1.57155	5.91398	0	0.601465	0.545462	0.581281	0.484826	0	0.272617	0.760015	0.67078	2669.19	7151.95	2669.19	7.88953	0.0186883	0.136705	3571.01	59.7579	195500	442.154	4081.01	63.8828	455.565	6.12154	1662.03	7.41579
986	17	31	810900	17031810900	Census Tract 8109	41.9165	-87.8101	5986	29.4721	6.56891	1.52493	3.87097	1.17302	0.47785	0.415354	0.587923	0.426667	0.887949	1.33795	0.63761	0.785395	932.273	3345.89	932.273	6.83763	0.117317	0.342515	1701.6	41.2505	225900	475.289	2704.93	52.0089	694.895	6.54376	5617.09	8.63357
987	17	31	310800	17031310800	Census Tract 3108	41.8559	-87.6686	4875	14.3026	7.54642	0.513631	5.13631	1.89648	0.466265	0.47297	0.307333	0.278654	0	0.602931	0.629451	0.568719	1373.52	224.602	224.602	5.41433	0.0206068	0.143551	1292.98	35.958	235400	485.18	2187.5	46.7708	382.207	5.94596	14648.9	9.59212
988	17	31	310700	17031310700	Census Tract 3107	41.856	-87.6649	1538	22.1704	17.853	3.73396	7.93466	6.18436	0.526311	0.48248	0.263153	0.333734	0.863558	0	0.662662	0.606728	1540.91	412.476	412.476	6.02218	0.0213885	0.146248	1308.35	36.1711	283100	532.071	2107.44	45.9068	353.371	5.86752	9610.08	9.17057
989	17	31	310600	17031310600	Census Tract 3106	41.8563	-87.6596	5644	29.7139	19.5158	5.83272	11.1886	2.4945	0.589423	0.525021	0.477474	0.311051	0	0.533482	0.662278	0.632401	1111.67	815.627	815.627	6.70396	0.0193278	0.139024	1424.2	37.7385	298600	546.443	2037.87	45.1428	479.508	6.17276	10393.4	9.24893
990	17	31	310500	17031310500	Census Tract 3105	41.8552	-87.6548	1659	18.2258	8.70968	0	8.70968	0	0.463238	0.55826	0.155532	0.433616	0	0	0.621933	0.647499	836.974	1075.69	836.974	6.72979	0.0234492	0.153131	1321.03	36.346	266700	516.43	2211.09	47.0222	662.401	6.49587	10158.5	9.22607
991	17	31	806801	17031806801	Census Tract 8068.01	42.0564	-87.7395	3893	41.5836	12.7907	5.70321	4.65116	2.43632	0.539675	0.447483	0.626081	0.508719	0	0.840071	0.73652	0.671417	3419.3	2190.67	2190.67	7.69196	0.103816	0.322205	3267.19	57.1594	309200	556.058	2022.33	44.9703	1303.11	7.17251	1738.31	7.46067
992	17	31	806700	17031806700	Census Tract 8067	42.0528	-87.7228	4471	73.8403	20.0383	4.30416	10.4256	5.30846	0.367407	0.411741	0.419626	0.369322	0	1.17375	0.847555	0.723805	2392.22	2860.06	2392.22	7.77998	0.110851	0.332942	2224.55	47.1652	436200	660.454	2570.59	50.701	1281.57	7.15584	2525.62	7.83424
993	17	31	806600	17031806600	Census Tract 8066	42.0031	-87.8726	3368	39.7075	11.2486	3.43082	5.79303	2.02475	0.481104	0.353946	0.561593	0.529731	0	0.626313	0.460338	0.693797	1081.8	2436.08	1081.8	6.98638	0.233426	0.483142	3465.82	58.8712	264900	514.684	1715.62	41.4201	963.788	6.87087	1143.12	7.04152
994	17	31	806502	17031806502	Census Tract 8065.02	42.0165	-87.8783	4309	30	9.08696	4	1.86956	3.21739	0.543417	0.345712	0.679583	0.515169	1.22699	0.166113	0.628683	0.692705	2076.86	3986.56	2076.86	7.63861	0.238044	0.487898	4266.25	65.3166	229500	479.062	2725.23	52.2037	1075.94	6.98095	1722.41	7.45148
995	17	31	804809	17031804809	Census Tract 8048.09	42.0111	-88.1013	4041	42.4439	19.1278	5.44041	11.5717	2.11572	0.355561	0.480376	0.330506	0.48266	0.993612	0.637938	0.797417	0.704208	2809.14	16905.3	2809.14	7.94063	0.0837064	0.289321	5268.48	72.5843	288200	536.843	2702.7	51.9875	1597.29	7.37606	1762.3	7.47438
996	17	31	802200	17031802200	Census Tract 8022	42.0729	-87.7881	4259	59.8429	16.4921	7.8534	6.75393	1.88482	0.201469	0.314785	0.308318	0.405256	0	0.0927644	0.70489	0.695308	1460.09	4816.83	1460.09	7.28625	0.309245	0.556098	7500.78	86.607	527500	726.292	1916.16	43.774	1344.51	7.20378	959.276	6.86618
997	17	31	802100	17031802100	Census Tract 8021	42.0723	-87.8115	3419	63.1742	19.0329	5.70366	7.93552	5.39368	0.170983	0.373165	0.183948	0.498646	0	0.088676	0.60286	0.710705	559.591	6169.17	559.591	6.32721	0.109643	0.331123	6354.79	79.7169	544500	737.902	3746.75	61.2107	1056.53	6.96275	1854.09	7.52515
998	17	31	802002	17031802002	Census Tract 8020.02	42.0732	-87.8321	5388	47.5053	18.9339	7.46269	7.76119	3.71002	0.325626	0.456145	0.490838	0.581007	0.620732	0	0.710604	0.686722	2198.82	7648.23	2198.82	7.69568	0.116109	0.340748	4811.15	69.3625	457000	676.018	2341.14	48.3853	1646.76	7.40656	1673.17	7.42248
999	17	31	171100	17031171100	Census Tract 1711	41.9421	-87.7813	4371	24.3359	6.68381	1.92802	3.59897	1.15681	0.537013	0.502495	0.716118	0.669275	0	0.378082	0.735127	0.743468	2760.51	3596.81	2760.51	7.92317	0.0216016	0.146975	1964.1	44.3182	277200	526.498	4759.3	68.9876	698.27	6.54861	6561.6	8.78899
1000	17	31	171000	17031171000	Census Tract 1710	41.9418	-87.7965	7032	29.1341	7.38133	2.52999	4.19927	0.652061	0.4124	0.469076	0.717311	0.680193	0.429352	0.78318	0.750261	0.73065	2273.11	4356.47	2273.11	7.7289	0.0130036	0.114033	1996.2	44.6788	265500	515.267	4281.17	65.4307	652.112	6.48022	5047.95	8.52674
1001	17	31	170900	17031170900	Census Tract 1709	41.9362	-87.8116	1715	18.2033	7.3286	6.02837	1.30024	0	0.430298	0.436443	0.686616	0.678474	0	0.323125	0.72215	0.747035	1277.15	5128.41	1277.15	7.15239	0.0319051	0.17862	3146.13	56.0904	272600	522.111	4700.81	68.5624	634.539	6.4529	5349.75	8.58481
1002	17	31	100700	17031100700	Census Tract 1007	41.9721	-87.7976	4631	36.8758	13.3589	5.71916	6.53009	1.10969	0.308821	0.304652	0.582243	0.61135	0	0.161137	0.691314	0.750115	1842.63	1468.08	1468.08	7.29171	0.0505933	0.22493	1648.88	40.6064	292600	540.925	1406.07	37.4976	1043.65	6.95048	3810.74	8.24558
1003	17	31	100600	17031100600	Census Tract 1006	41.9792	-87.7974	4694	33.4283	14.4824	4.65337	6.88509	2.94397	0.345779	0.341452	0.627557	0.510718	0	0.161137	0.701924	0.736862	1400.19	1013.6	1013.6	6.92126	0.0462588	0.215079	2373.47	48.7183	297000	544.977	770.928	27.7656	616.713	6.4244	3660.21	8.20528
1004	17	31	100500	17031100500	Census Tract 1005	41.9781	-87.8197	5659	29.8741	11.7047	5.0017	5.58013	1.12283	0.279366	0.282076	0.464178	0.558845	0.805687	0.119474	0.782187	0.651197	2290.77	1015.45	1015.45	6.92309	0.0117246	0.10828	1965.59	44.3349	319700	565.42	610.779	24.7139	1146.63	7.04458	2890.87	7.96931
1005	17	31	242400	17031242400	Census Tract 2424	41.8994	-87.6845	2956	56.6845	26.738	5.93097	9.67428	11.1327	0.268454	0.474302	0.64899	0.474017	0.725689	0.441822	0.806152	0.703049	1189.05	1287.22	1189.05	7.08091	0.0216016	0.146975	2639.3	51.3741	445100	667.158	2948.56	54.3007	347.511	5.8508	9010.61	9.10616
1006	17	31	242300	17031242300	Census Tract 2423	41.8995	-87.6796	3540	59.4866	23.8467	6.1756	8.70536	8.96577	0.399244	0.471974	0.402201	0.464063	0	0.914077	0.705274	0.720912	1362.98	1151.17	1151.17	7.04853	0.0130747	0.114345	2544.81	50.4461	483500	695.342	2728.74	52.2374	376.7	5.93145	10782	9.28563
1007	17	31	242200	17031242200	Census Tract 2422	41.8996	-87.6747	3989	60.3429	28.0283	10.1752	6.96981	10.8833	0.419573	0.475921	0.375247	0.449497	1.23111	1.25681	0.772132	0.713449	1621.46	800.317	800.317	6.68501	0.0105166	0.10255	2154.37	46.4152	509000	713.442	2529.06	50.2898	260.077	5.56098	12199	9.40911
1008	17	31	242100	17031242100	Census Tract 2421	41.8997	-87.6698	3235	60.5157	26.3094	7.89686	7.57454	10.838	0.372811	0.51199	0.337079	0.458614	1.06562	1.16392	0.742584	0.706911	1930.87	494.398	494.398	6.20334	0.0144248	0.120103	1750.12	41.8344	438400	662.118	2137.78	46.2361	332.358	5.80621	9863.15	9.19656
1009	17	31	71300	17031071300	Census Tract 713	41.9218	-87.6415	3604	65.7996	16.887	8.14499	3.24094	5.50107	0.219633	0.292812	0.216415	0.281626	0	0.247995	0.77951	0.645333	2263.8	1008.84	1008.84	6.91656	0.212961	0.461477	1160.97	34.0731	529700	727.805	354.788	18.8358	286.076	5.65626	11641.2	9.36231
1010	17	31	71200	17031071200	Census Tract 712	41.9219	-87.6462	2055	59.0152	16.7424	8.56061	5	3.18182	0.320933	0.29135	0.225149	0.269259	0	0.437689	0.626748	0.710976	1883.88	656.381	656.381	6.48674	0.125204	0.353842	777.617	27.8858	426700	653.223	344.153	18.5514	164.792	5.10468	6318.96	8.75131
1011	17	31	71100	17031071100	Census Tract 711	41.9218	-87.6511	2880	54.7511	15.5543	6.27828	5.88235	3.39366	0.286541	0.324855	0.203158	0.278724	0.456204	0.752878	0.76833	0.688727	1497.96	393.213	393.213	5.97435	0.0549989	0.234519	418.395	20.4547	830000	911.043	664.281	25.7736	174.246	5.16047	8848.84	9.08804
1012	17	31	71000	17031071000	Census Tract 710	41.9217	-87.6559	4032	50.4047	15.3327	6.02518	7.41906	1.88849	0.41861	0.299426	0.349249	0.228144	1.03286	0.592707	0.636632	0.64798	1123.8	449.778	449.778	6.10875	0.0241597	0.155434	263.362	16.2284	744900	863.076	1043.03	32.296	340.073	5.82916	12419.6	9.42703
1013	17	31	70700	17031070700	Census Tract 707	41.9293	-87.6738	3116	63.8215	12.8516	4.99515	5.81959	2.03686	0.424784	0.349824	0.29793	0.340225	1.38081	0.964735	0.718554	0.649982	1420.59	1622.8	1420.59	7.25883	0.0131457	0.114655	352.515	18.7754	455500	674.907	1065.95	32.6489	344.864	5.84315	4541.32	8.42097
1014	17	31	190402	17031190402	Census Tract 1904.02	41.9349	-87.7712	4901	16.1161	1.7017	0	0.950951	0.750751	0.591725	0.530849	0.620404	0.590932	0	0.857766	0.758217	0.705629	2054.2	3740.33	2054.2	7.62764	0.0120799	0.109908	3034.02	55.0819	275800	525.167	5171.47	71.9129	493.068	6.20065	7494.08	8.92187
1015	17	31	190602	17031190602	Census Tract 1906.02	41.9276	-87.7707	4967	19.6962	9.87342	3.03797	6.32911	0.506329	0.55682	0.499047	0.447645	0.442485	0	0.698837	0.745559	0.683932	1248.52	4388.32	1248.52	7.12971	0.0136431	0.116804	2435.35	49.3493	250000	500	4411.24	66.4171	549.751	6.30947	7993.81	8.98642
1016	17	31	190401	17031190401	Census Tract 1904.01	41.9347	-87.781	4545	15.8899	7.07468	1.90904	4.37956	0.786075	0.565233	0.530205	0.656565	0.612882	2.10697	0.347766	0.680845	0.73331	2055.07	4291.6	2055.07	7.62807	0.0155617	0.124747	2754.37	52.4821	239500	489.387	4995.2	70.6767	586.68	6.37448	6933.91	8.84418
1017	17	31	190702	17031190702	Census Tract 1907.02	41.9262	-87.761	4492	10.9635	3.60702	0	3.60702	0	0.506026	0.473124	0.401625	0.362149	0	0.362926	0.638791	0.674729	1198.29	3978.42	1198.29	7.08865	0.0129326	0.113721	2732.43	52.2726	243200	493.153	4604.01	67.8529	572.579	6.35015	11713.3	9.36848
1018	17	31	803701	17031803701	Census Tract 8037.01	42.1191	-88.0526	2615	55.5267	23.5371	12.2887	5.85176	5.39662	0.331429	0.35164	0.30854	0.385474	1.16279	0.514163	0.638496	0.751729	644.416	19953.6	644.416	6.46834	0.182477	0.427173	4937.26	70.2657	269100	518.748	2948.71	54.302	896.657	6.79867	1760.15	7.47315
1019	17	31	804108	17031804108	Census Tract 8041.08	42.0749	-88.0508	3654	65.8896	38.5685	32.3926	3.19018	2.98569	0.655719	0.337198	0.626684	0.37912	0	1.09666	0.538863	0.708014	4114.89	16309.4	4114.89	8.32237	0.237405	0.487242	1750.27	41.8362	207400	455.412	1035.86	32.1847	1375.93	7.22688	3010.17	8.00975
1020	17	31	824115	17031824115	Census Tract 8241.15	41.6239	-87.8432	3485	40.9777	6.2764	2.1726	4.1038	0	0.167718	0.275201	0.304731	0.364876	1.13074	0.705094	0.73902	0.661015	1552.29	20082.6	1552.29	7.34749	0.171676	0.414338	675.745	25.9951	242000	491.935	12401.4	111.362	792.394	6.67506	1278.51	7.15345
1021	17	31	824119	17031824119	Census Tract 8241.19	41.5787	-87.9004	6070	43.9575	16.2273	4.14242	7.29202	4.79288	0.191902	0.186505	0.278762	0.313756	0	0.12269	0.800456	0.726139	1685.77	26758.3	1685.77	7.42998	0.149364	0.386476	4245.38	65.1566	327700	572.451	8242.49	90.7881	2949.54	7.9894	786.772	6.66794
1022	17	31	824120	17031824120	Census Tract 8241.20	41.5793	-87.8716	8571	51.1223	16.834	6.64501	8.35794	1.83107	0.165161	0.231308	0.345738	0.300149	0	0.248199	0.743041	0.695314	3129.08	25574.5	3129.08	8.04849	0.344276	0.586751	2484.96	49.8493	327200	572.014	7523.87	86.7402	2521.7	7.83269	550.953	6.31165
1023	17	31	825303	17031825303	Census Tract 8253.03	41.5816	-87.7859	3835	27.5479	7.97175	1.26135	4.9445	1.76589	0.316259	0.308948	0.181198	0.261996	0	0.211637	0.629522	0.779725	695.021	20621	695.021	6.54394	0.147445	0.383986	3066.69	55.3777	196300	443.058	9614.05	98.0513	1886.79	7.54263	1996.49	7.59915
1024	17	31	831800	17031831800	Census Tract 8318	41.9782	-87.7165	6174	41.8423	19.8504	7.10401	9.24541	3.50102	0.686308	0.595182	0.704613	0.609252	0.971345	0.499699	0.53799	0.739153	3039.29	1177.06	1177.06	7.07078	0.104597	0.323415	337.476	18.3705	319400	565.155	834.541	28.8884	511.254	6.23687	3243.34	8.08436
1025	17	31	831700	17031831700	Census Tract 8317	41.9527	-87.7453	2575	26.3952	8.06938	1.28205	5.65611	1.13122	0.674098	0.538601	0.681196	0.571594	0.549451	0.568279	0.793222	0.749967	625.699	990.797	625.699	6.43887	0.00753215	0.086788	3673.76	60.6115	247400	497.393	3616.27	60.1354	536.402	6.28488	4837.63	8.48418
1026	17	31	837100	17031837100	Census Tract 8371	41.8857	-87.6987	1991	38.7574	18.0473	9.46746	7.84024	0.739645	0.244756	0.222275	0.0779631	0.157241	0	0.467185	0.664467	0.652452	712.541	262.09	262.09	5.56869	0.0213885	0.146248	2262.52	47.566	243400	493.356	3085.08	55.5435	1230.24	7.11497	2671.37	7.89035
1027	17	31	836900	17031836900	Census Tract 8369	41.8819	-87.7061	1614	34.375	10.3125	4.21875	5.625	0.46875	0.143201	0.121088	0.0554703	0.0727992	1.92308	0.104493	0.718026	0.5917	708.871	270.799	270.799	5.60138	0.0193278	0.139024	2716.54	52.1204	208600	456.727	3613.06	60.1088	1494.84	7.30978	9798.59	9.18999
1028	17	31	837400	17031837400	Census Tract 8374	41.876	-87.6938	2007	21.267	7.69231	1.80995	5.88235	0	0.173342	0.319285	0.0679644	0.169698	0	0.0895599	0.62169	0.576875	1527.89	448.24	448.24	6.10533	0.0197541	0.140549	1641.07	40.5102	219300	468.295	2581.68	50.8102	1014.21	6.92186	3393.28	8.12955
1029	17	31	840700	17031840700	Census Tract 8407	41.8529	-87.6943	3954	16.2763	8.66511	4.62529	0.936768	3.10304	0.517229	0.494524	0.27479	0.295617	0	0.137363	0.618785	0.626307	928.159	156.841	156.841	5.05523	0.0287785	0.169642	2558.12	50.5779	193100	439.431	3702.86	60.8512	944.827	6.851	7301.41	8.89582
1030	17	31	841600	17031841600	Census Tract 8416	41.8554	-87.7076	916	31.6667	15.5556	0	0	15.5556	0.027981	0.227456	0	0.138144	0	0.320513	0.581142	0.612373	1895.15	227.594	227.594	5.42756	0.018333	0.135399	3218.7	56.7336	118300	343.948	4462.63	66.8029	1007.72	6.91544	5747.65	8.65655
1031	17	31	841700	17031841700	Census Tract 8417	41.8531	-87.7042	1349	27.9343	16.6667	3.75587	9.38967	3.52113	0.645386	0.364151	0.460626	0.123514	0.961538	0.080349	0.542941	0.620725	1669.82	151.839	151.839	5.02282	0.0186883	0.136705	3131.23	55.9574	196000	442.719	4347.9	65.9386	792.645	6.67538	5056.22	8.52837
1032	17	31	841400	17031841400	Census Tract 8414	41.8533	-87.7144	1514	10.8014	9.40767	0	9.40767	0	0.152919	0.317383	0.0549091	0.152878	0	0.299365	0.598544	0.597243	2490.12	85.21	85.21	4.44512	0.0188304	0.137224	3821.16	61.8156	112500	335.41	5069.21	71.1984	962.36	6.86939	6344.44	8.75533
1033	17	31	834400	17031834400	Census Tract 8344	41.7769	-87.5963	3629	44.3452	13.6161	2.08333	7.29167	4.24107	0.161183	0.294742	0.114864	0.16234	2.5641	0.582864	0.740099	0.58025	589.558	877.333	589.558	6.37937	0.119378	0.345511	606.179	24.6207	236600	486.415	2986.22	54.6463	1019.72	6.92728	6197.12	8.73184
1034	17	31	834200	17031834200	Census Tract 8342	41.7556	-87.5836	4537	31.5177	13.4849	3.43734	10.0476	0	0.056729	0.0937151	0.0351769	0.0706741	0	0.155076	0.655047	0.678475	1030.08	3312.84	1030.08	6.93739	0.0205358	0.143303	2111.67	45.9529	159500	399.375	3702.71	60.8499	944.888	6.85107	4650.97	8.44483
1035	17	31	834300	17031834300	Census Tract 8343	41.7458	-87.5918	5940	32.7401	14.9834	4.13907	7.24338	3.60099	0.043777	0.055378	0.0700243	0.0309817	0	0.335751	0.75672	0.667424	570.957	2825.13	570.957	6.34731	0.0182619	0.135137	3003.61	54.8052	175200	418.569	2526.27	50.262	987.916	6.8956	3116.39	8.04443
1036	17	31	842500	17031842500	Census Tract 8425	41.777	-87.6232	2454	26.2739	13.6943	0	5.25478	8.43949	0.004069	0.0753836	0.0751348	0.0674476	0	0.196507	0.408229	0.54968	2747.32	728.906	728.906	6.59154	0.0337526	0.183719	2263.57	47.577	76600	276.767	3356.98	57.9394	1086.05	6.9903	2282.06	7.73283
1037	17	31	841800	17031841800	Census Tract 8418	41.7663	-87.5994	2379	22.5175	14.1259	6.15385	5.17483	2.7972	0.126285	0.0897207	0.00960257	0.0722729	0.322581	0.478225	0.449255	0.649366	894.53	1644.75	894.53	6.7963	0.0474668	0.217869	1139.09	33.7503	154100	392.556	3186.62	56.4502	785.506	6.66633	1447.8	7.2778
1038	17	31	828602	17031828602	Census Tract 8286.02	41.5478	-87.6447	4584	53.0334	21.4864	5.35895	13.1446	2.98281	0.606977	0.538916	0.130874	0.231821	4.12587	0.522765	0.772495	0.740767	2550.31	19463.2	2550.31	7.84397	0.233284	0.482994	2363.44	48.6152	198100	445.084	17189.7	131.11	2019.43	7.61057	1951.13	7.57616
1039	17	31	823102	17031823102	Census Tract 8231.02	41.6858	-87.7789	3851	20.8673	6.32653	1.68367	4.18367	0.459184	0.158209	0.290811	0.37672	0.402708	0	0.269774	0.711298	0.706176	1538.56	11699.6	1538.56	7.3386	0.194557	0.441086	1429.19	37.8047	204300	451.996	6940.18	83.3077	1041.96	6.94886	1046.73	6.95343
1040	17	31	824602	17031824602	Census Tract 8246.02	41.6174	-87.7385	6552	25.1049	8.32834	2.30677	4.88316	1.13841	0.400206	0.43344	0.117233	0.287196	0.860656	0.573777	0.806689	0.717118	1418.68	15039.7	1418.68	7.25748	0.24444	0.494408	3154.01	56.1605	199800	446.99	9544.95	97.6982	1255.84	7.13556	1816.75	7.5048
1041	17	31	825000	17031825000	Census Tract 8250	41.6029	-87.739	5012	26.117	12.7539	4.87409	7.22989	0.649878	0.519386	0.448135	0.351585	0.302239	1.07649	0.298312	0.729814	0.737688	203.568	16344.9	203.568	5.316	0.336602	0.580174	1963.12	44.3071	185300	430.465	11074.7	105.236	770.116	6.64654	836.774	6.72955
1042	17	31	530300	17031530300	Census Tract 5303	41.6813	-87.6517	4223	24.9834	5.78073	3.72093	2.0598	0	0.086596	0.185638	0.0344153	0.101948	0	0.529974	0.679674	0.731621	800.421	5096.85	800.421	6.68514	0.0222412	0.149135	5479.58	74.0242	127000	356.371	4175.88	64.6211	1131.04	7.03089	3228.02	8.07962
1043	17	31	750600	17031750600	Census Tract 7506	41.6886	-87.652	3817	26.7281	8.90937	1.45929	5.91398	1.5361	0.058498	0.192576	0.0440345	0.0566239	0.942655	0.303051	0.750908	0.689755	1602.71	4397.51	1602.71	7.37945	0.0248703	0.157703	4850.89	69.6484	158600	398.246	3871.22	62.2192	1379.48	7.22946	2899.61	7.97233
1044	17	31	530400	17031530400	Census Tract 5304	41.674	-87.6515	2169	30.1047	11.7801	0.52356	9.94764	1.3089	0.003682	0.256126	0.068433	0.128515	0	0.342504	0.74278	0.708999	53.1135	5823.76	53.1135	3.97243	0.0345342	0.185834	6150.58	78.4256	127500	357.071	4598.08	67.8092	876.64	6.7761	1653.08	7.4104
1045	17	31	817102	17031817102	Census Tract 8171.02	41.8772	-87.8658	3499	21.3181	6.85945	1.61399	5.24546	0	0.242448	0.427863	0.166329	0.252787	0	0.504557	0.66808	0.732809	1669.44	4036.12	1669.44	7.42024	0.00532935	0.0730024	4422.1	66.4989	165700	407.063	4154.9	64.4585	1148.29	7.04603	2268.29	7.72678
1046	17	31	817101	17031817101	Census Tract 8171.01	41.8763	-87.8781	4827	15.9982	4.50089	1.96078	2.54011	0	0.325182	0.502106	0.180588	0.33894	0	0.756835	0.747686	0.731568	1727.07	5050.39	1727.07	7.45418	0.0204647	0.143055	5193.72	72.0674	174100	417.253	4242.63	65.1355	745.481	6.61403	4882.87	8.49349
1047	17	31	817000	17031817000	Census Tract 8170	41.8874	-87.8725	4849	20.6699	4.21053	2.67943	0.62201	0.909091	0.456663	0.454194	0.324933	0.312539	0.447857	0.184964	0.735753	0.691731	960.84	4806.67	960.84	6.86781	0.00497406	0.070527	4020.13	63.4045	166000	407.431	4504.86	67.1182	821.644	6.71131	2230.06	7.70978
1048	17	31	812500	17031812500	Census Tract 8125	41.8914	-87.7807	4038	61.9423	27.1391	8.45144	12.3885	6.29921	0.604536	0.389696	0.149392	0.181925	3.81069	0.945127	0.785002	0.639709	1790.9	529.158	529.158	6.27129	0.0157749	0.125598	1107.3	33.2761	456600	675.722	654.446	25.5821	881.717	6.78187	4190.36	8.34054
1049	17	31	812400	17031812400	Census Tract 8124	41.8958	-87.7911	3333	72.8054	18.9073	1.96439	9.45365	7.48926	0.341955	0.503101	0.157261	0.24225	3.40715	1.61341	0.845077	0.609628	1301.15	1000.71	1000.71	6.90846	0.0187593	0.136965	1329.03	36.4559	663800	814.739	669.378	25.8723	1052.45	6.95888	2399.49	7.78301
1050	17	31	690300	17031690300	Census Tract 6903	41.7687	-87.629	2220	26.2537	12.5369	4.71976	3.68732	4.12979	0.160089	0.0495023	0.0820334	0.050082	0	0.688887	0.520892	0.556089	3016.69	268.569	268.569	5.59311	0.00902437	0.0949967	3160.99	56.2227	122200	349.571	2419.43	49.1877	1256.72	7.13626	4335.2	8.37452
1051	17	31	681400	17031681400	Census Tract 6814	41.7615	-87.6492	2775	18.8275	4.96054	1.91657	3.04397	0	0.007897	0.0492602	0	0.0310712	0	0.849432	0.631026	0.546652	2790.42	1990.38	1990.38	7.59608	0.0188304	0.137224	2417.94	49.1726	117400	342.637	2417.89	49.172	776.479	6.65477	4312.66	8.36931
1052	17	31	681300	17031681300	Census Tract 6813	41.7612	-87.6399	2742	19.1316	1.76391	0	1.76391	0	0.008714	0.0814025	0.0435973	0.0353801	0	0.637074	0.607908	0.570372	2753.11	1415.68	1415.68	7.25537	0.0136431	0.116804	2954.2	54.3525	154900	393.573	1881.69	43.3784	992.972	6.9007	3801.21	8.24307
1053	17	31	611500	17031611500	Census Tract 6115	41.8054	-87.6787	3133	2.79028	1.17012	0	1.17012	0	0.546038	0.54679	0.272146	0.304201	0	0.0715773	0.60628	0.65769	5009.63	457.525	457.525	6.12583	0.00753215	0.086788	3079.56	55.4938	168600	410.609	2648.15	51.4602	855.918	6.75217	6418.39	8.76692
1054	17	31	611400	17031611400	Census Tract 6114	41.8049	-87.6722	3832	7.54958	4.15867	0.831734	2.87908	0.447857	0.501724	0.56428	0.215536	0.327416	0	0	0.557111	0.631665	4619.2	989.321	989.321	6.89702	0.0110851	0.105286	2872.56	53.5962	158800	398.497	2526.49	50.2642	825.467	6.71595	11743.4	9.37105
1055	17	31	611300	17031611300	Census Tract 6113	41.8049	-87.6673	3071	8.143	3.77359	0	1.9861	1.78749	0.569522	0.53574	0.41884	0.325159	0	0.100482	0.640176	0.63571	4312.97	1393.21	1393.21	7.23937	0.0112272	0.105958	2829.14	53.1897	146400	382.623	2560.55	50.6018	649.481	6.47617	9390.32	9.14743
1056	17	31	611200	17031611200	Census Tract 6112	41.805	-87.6624	2343	8.82724	4.66583	1.00883	3.657	0	0.612036	0.53335	0.438358	0.342679	0.803859	0	0.664779	0.62719	4022.91	1797.35	1797.35	7.49407	0.0102324	0.101155	2844.34	53.3323	163500	404.351	2657.6	51.552	588.015	6.37675	7164.08	8.87683
1057	17	31	611100	17031611100	Census Tract 6111	41.8051	-87.6576	2570	2.49729	0	0	0	0	0.594133	0.454136	0.368055	0.34704	0	0.160772	0.559375	0.616081	3753.5	2201.27	2201.27	7.69679	0.0104455	0.102203	2916.77	54.0072	151600	389.358	2810.64	53.0154	697.738	6.54784	7864.37	8.9701
1058	17	31	470100	17031470100	Census Tract 4701	41.7282	-87.5965	3508	26.9263	10.6689	4.2337	6.43522	0	0.011337	0.0569222	0.0378781	0.0550236	0	0.57272	0.630338	0.691323	469.903	2412.57	469.903	6.15253	0.0434875	0.208537	1047.27	32.3616	132300	363.731	1929.73	43.9287	1333.47	7.19554	2207.49	7.69961
1059	17	31	461000	17031461000	Census Tract 4610	41.7274	-87.5465	1950	23.5294	4.5098	3.52941	0	0.980392	0.668512	0.526915	0.501849	0.422025	0	0.193424	0.51134	0.673388	104.686	6504.88	104.686	4.65097	0.131386	0.362473	4241.88	65.1297	98000	313.05	5700.76	75.5034	780.141	6.65947	3161.11	8.05868
1060	17	31	460700	17031460700	Census Tract 4607	41.7356	-87.5493	2989	12.1622	3.003	3.003	0	0	0.654616	0.554004	0.48312	0.459378	0	0	0.512325	0.636056	257.998	6278.9	257.998	5.55295	0.0814325	0.285364	4507.56	67.1384	176000	419.524	5727.64	75.6812	809.979	6.69701	7073.69	8.86414
1061	17	31	830300	17031830300	Census Tract 8303	41.4839	-87.6811	4269	41.8073	22.3436	0.595829	20.5561	1.19166	0.486764	0.492607	0.0724976	0.11834	0	0.485207	0.651751	0.673136	2339.69	26909.3	2339.69	7.75777	0.26057	0.51046	4172.49	64.5948	47900	218.861	14908.2	122.099	1624.07	7.39269	1862.71	7.52979
1062	17	31	829800	17031829800	Census Tract 8298	41.5426	-87.6843	6673	60.1662	15.7609	7.48082	7.89642	0.383632	0.578551	0.459537	0.1159	0.187211	0	0.419087	0.835773	0.774158	491.537	20584	491.537	6.19754	0.211113	0.459471	4370.64	66.1108	246400	496.387	14664.1	121.095	2071.63	7.63609	1279.94	7.15457
1063	17	31	828000	17031828000	Census Tract 8280	41.5733	-87.5418	4904	25.2595	7.91523	0.692042	4.88754	2.33564	0.580583	0.550389	0.2735	0.238263	0.296443	0.367686	0.673232	0.734372	6686.64	17934.2	6686.64	8.80787	0.0840617	0.289934	5314.25	72.8989	140000	374.166	15323.8	123.789	1265.47	7.1432	1913.22	7.55654
1064	17	31	720500	17031720500	Census Tract 7205	41.7028	-87.6891	2150	43.8894	18.0196	1.5165	14.5406	1.96253	0.173688	0.356334	0.0564049	0.152284	0	0.4185	0.524763	0.721926	1668.12	5804.47	1668.12	7.41945	0.0667946	0.258446	6551.66	80.9424	302800	550.273	884.876	29.7469	669.875	6.50709	2062.96	7.6319
1065	17	31	520500	17031520500	Census Tract 5205	41.6931	-87.5309	4414	27.044	15.8684	3.58007	10.9821	1.30624	0.509776	0.542772	0.564613	0.451851	0	0	0.758415	0.728482	4063.67	8436.8	4063.67	8.30984	0.238755	0.488626	3911.95	62.5456	165300	406.571	6371.08	79.819	1733.46	7.45788	4202.04	8.34333
1066	17	31	491400	17031491400	Census Tract 4914	41.6891	-87.6168	3205	25.6244	3.23774	2.22017	1.01758	0	0.044776	0.219114	0.0180541	0.131521	0	0.574516	0.660545	0.628346	538.962	3747.05	538.962	6.28965	0.0682157	0.261181	3184.08	56.4277	93100	305.123	1716.19	41.4269	2919.87	7.97929	3861.87	8.25891
1067	17	31	510300	17031510300	Census Tract 5103	41.7157	-87.575	6186	34.5649	8.84784	1.40982	6.90326	0.534759	0.122227	0.238883	0.0430528	0.201243	0.474383	0.67804	0.67523	0.669166	2470.45	4179.92	2470.45	7.81216	0.115683	0.340121	1561.61	39.5172	95900	309.677	3002.35	54.7937	1235.12	7.11892	2091.88	7.64582
1068	17	31	291600	17031291600	Census Tract 2916	41.8576	-87.6922	920	13.3772	2.85088	1.53509	0.657895	0.657895	0.557533	0.449875	0.375593	0.279625	0	0	0.636346	0.594083	601.767	431.625	431.625	6.06756	0.0202515	0.142308	2055.2	45.3343	172000	414.729	3245.06	56.9654	828.082	6.71911	4175.28	8.33694
1069	17	31	810800	17031810800	Census Tract 8108	41.9323	-87.821	5468	31.4338	13.539	6.31579	5.00907	2.21416	0.388408	0.388113	0.594268	0.690296	0	0.219195	0.794555	0.713492	963.63	5258.65	963.63	6.87071	0.132665	0.364233	2553.62	50.5333	237300	487.134	4490.57	67.0117	734.236	6.59883	5524.09	8.61687
1070	17	31	810701	17031810701	Census Tract 8107.01	41.9309	-87.8115	5192	14.5924	1.90855	0.55666	0.636183	0.715706	0.4355	0.459662	0.735149	0.652975	0	0.29501	0.718885	0.704316	717.3	4942.37	717.3	6.57549	0.0540752	0.232541	3013.6	54.8963	233800	483.529	4292.67	65.5185	807.758	6.69426	8244.4	9.01729
1071	17	31	810600	17031810600	Census Tract 8106	41.9642	-87.7961	4420	27.6858	5.15854	2.31898	2.83956	0	0.29098	0.363388	0.701876	0.627581	0	0.447149	0.714212	0.726293	2292.03	2272.86	2272.86	7.72879	0.0498828	0.223344	852.714	29.2013	290300	538.795	2077.61	45.5808	1053.5	6.95987	2879.92	7.96552
1072	17	31	310400	17031310400	Census Tract 3104	41.8565	-87.6523	1363	38.2946	15.3488	3.41085	9.45736	2.48062	0.601748	0.563168	0.524796	0.36838	0	0.581916	0.59337	0.711185	588.786	1120.67	588.786	6.37806	0.0239466	0.154747	1090.42	33.0216	248300	498.297	2129.06	46.1417	654.739	6.48424	10950.8	9.30117
1073	17	31	310300	17031310300	Census Tract 3103	41.8561	-87.649	1547	48.7535	15.9741	4.24746	5.72484	6.00185	0.594972	0.595257	0.537618	0.421862	0.572246	0.660021	0.80361	0.708648	479.244	1028.54	479.244	6.17221	0.0225965	0.150321	1023.81	31.9971	293500	541.756	2268.03	47.6238	714.476	6.57155	4861.28	8.48906
1074	17	31	310200	17031310200	Census Tract 3102	41.8563	-87.6442	1412	51.0393	30.9469	12.2402	13.3949	5.31178	0.533913	0.583666	0.492488	0.418983	0	0.511673	0.741807	0.743471	505.681	1094.61	505.681	6.22591	0.0200384	0.141557	977.987	31.2728	269200	518.845	2310.33	48.0659	736.489	6.60189	4404.45	8.39037
1075	17	31	301600	17031301600	Census Tract 3016	41.8408	-87.7122	4458	5.81699	4.31372	1.30719	3.00654	0	0.49345	0.511722	0.0779975	0.169716	0	0.492947	0.597303	0.638823	2760.26	1486.12	1486.12	7.30392	0.0230939	0.151967	4560.42	67.5309	165800	407.185	5717.21	75.6122	699.753	6.55073	13528.7	9.51257
1076	17	31	806501	17031806501	Census Tract 8065.01	42.0158	-87.8911	2621	21.9305	8.03089	6.48649	0.694981	0.849421	0.603726	0.454184	0.650544	0.589936	1.16279	0.245399	0.64799	0.693691	2453.59	4196.92	2453.59	7.80531	0.133944	0.365984	4347.45	65.9352	225600	474.974	3592.29	59.9357	1173.14	7.06744	3139.1	8.05169
1077	17	31	806400	17031806400	Census Tract 8064	42.0282	-87.8839	2273	35.4493	11.047	6.3479	4.12201	0.577082	0.333009	0.376752	0.56382	0.519676	0	0.341398	0.813188	0.692364	1414.47	5366.84	1414.47	7.25451	0.200171	0.447404	2932.59	54.1534	272000	521.536	3953.15	62.8741	963.143	6.8702	1937.92	7.56937
1078	17	31	806300	17031806300	Census Tract 8063	42.0379	-87.9024	4454	39.0264	11.927	4.0568	6.93712	0.933063	0.373719	0.341915	0.474923	0.520246	0	0.161708	0.712332	0.75749	1332.4	6557.99	1332.4	7.19474	0.0760321	0.275739	2370.13	48.684	254800	504.777	5792.06	76.1056	1387.05	7.23493	2213.93	7.70252
1079	17	31	806102	17031806102	Census Tract 8061.02	42.0479	-87.9025	4212	35.9506	16.2216	5.5002	7.57274	3.14866	0.411885	0.449053	0.614821	0.561687	0.646831	0.268494	0.725265	0.711578	941.198	7672.03	941.198	6.84715	0.140553	0.374904	1655.56	40.6885	269000	518.652	5205.08	72.1463	1545.31	7.34298	1278.07	7.15311
1080	17	31	804808	17031804808	Census Tract 8048.08	42.022	-88.1	2538	38.0875	15.235	6.56402	8.10373	0.567261	0.341353	0.483272	0.428544	0.471975	0.907029	0.718223	0.570639	0.729968	3944.82	17103.6	3944.82	8.28016	0.0900306	0.300051	4422.15	66.4993	298500	546.352	1838.49	42.8776	1410.41	7.25164	1657.59	7.41312
1081	17	31	804807	17031804807	Census Tract 8048.07	42.0104	-88.12	5131	33.3211	13.7032	7.3108	3.67377	2.71859	0.485329	0.513298	0.429658	0.503257	0	0.80531	0.714838	0.760598	2352.52	18410	2352.52	7.76324	0.0669367	0.258721	6516.86	80.7271	253300	503.289	2426.73	49.2618	1925.05	7.56271	2169.96	7.68246
1082	17	31	804806	17031804806	Census Tract 8048.06	42.0087	-88.1364	3331	22.2029	10.5507	5.68116	3.47826	1.3913	0.663585	0.554302	0.683579	0.525106	0.62435	0.720722	0.730337	0.681031	2521.55	19712.6	2521.55	7.83263	0.0579834	0.240797	7760.88	88.0959	188900	434.626	3036.25	55.1022	1721.74	7.45109	2863.63	7.95985
1083	17	31	804805	17031804805	Census Tract 8048.05	42.0201	-88.1291	7368	37.4055	14.6851	7.45592	6.22166	1.00756	0.529103	0.510295	0.458793	0.536871	1.57807	0.50803	0.797758	0.691756	3538.44	19374.5	3538.44	8.17144	0.0671499	0.259133	6645.35	81.519	237200	487.032	1646.21	40.5735	1663.97	7.41696	2231.2	7.71029
1084	17	31	801902	17031801902	Census Tract 8019.02	42.0865	-87.7834	3120	53.2995	11.4576	3.26323	6.38144	1.81291	0.238126	0.286169	0.371591	0.396882	0	0.108225	0.699753	0.668393	2263.44	5891.38	2263.44	7.72464	0.299012	0.54682	8188.42	90.4899	743700	862.38	1858.96	43.1157	1590.12	7.37157	981.703	6.88929
1085	17	31	801901	17031801901	Census Tract 8019.01	42.0938	-87.8051	4443	41.7008	11.7828	7.53074	1.94672	2.30533	0.443556	0.247247	0.521246	0.36822	0	0	0.382893	0.698148	1081.5	7516.94	1081.5	6.9861	0.132452	0.36394	7891.16	88.8322	358700	598.916	1924.09	43.8645	1569.06	7.35823	1105.01	7.00761
1086	17	31	801800	17031801800	Census Tract 8018	42.1149	-87.7878	5338	55.9125	17.046	6.38108	7.54128	3.12361	0.160053	0.269406	0.36737	0.357716	0	0.141886	0.810394	0.551123	2952.82	8943.43	2952.82	7.99052	0.427059	0.653497	10121.3	100.605	649500	805.916	974.116	31.2108	1987.16	7.59446	484.264	6.18263
1087	17	31	170800	17031170800	Census Tract 1708	41.9416	-87.8124	3645	22.6145	8.21842	2.53723	5.01931	0.661886	0.393413	0.397931	0.648056	0.669783	0.513196	0.607226	0.736256	0.742476	1858.06	4535.06	1858.06	7.52729	0.0311945	0.17662	2737.69	52.3229	284500	533.385	4102.89	64.0538	585.121	6.37182	4990.89	8.51537
1088	17	31	170700	17031170700	Census Tract 1707	41.9415	-87.8222	3174	23.9446	9.63061	5.87071	3.75989	0	0.369378	0.382321	0.707	0.639915	0	0.63004	0.764684	0.733541	1653.75	4667.31	1653.75	7.4108	0.134939	0.367341	3363.83	57.9986	251200	501.199	4193.61	64.7581	460.522	6.13236	5475.53	8.60804
1089	17	31	170600	17031170600	Census Tract 1706	41.9413	-87.8307	2649	34.8875	8.76206	3.37621	3.53698	1.84888	0.47561	0.315498	0.650823	0.630781	0	0	0.755588	0.72327	1234.45	4814.52	1234.45	7.11838	0.239963	0.48986	3091.6	55.6021	276600	525.928	4405.75	66.3758	675.441	6.51537	4675.9	8.45018
1090	17	31	100400	17031100400	Census Tract 1004	41.989	-87.818	3025	49.6945	19.2804	1.56144	12.22	5.49898	0.226226	0.171308	0.259774	0.340562	0	1.38276	0.746567	0.750795	1473.45	1057.9	1057.9	6.96404	0.017196	0.131134	2260.56	47.5453	335500	579.224	1250.22	35.3585	1387.75	7.23544	3114.49	8.04382
1091	17	31	100300	17031100300	Census Tract 1003	41.9887	-87.8044	6024	42.5215	11.6584	1.67194	8.76638	1.22006	0.236483	0.309466	0.297288	0.46481	0	0.626215	0.672443	0.746808	557.5	800.33	557.5	6.32346	0.0544305	0.233303	3321.78	57.6349	349700	591.354	1210.93	34.7984	930.583	6.83581	2634.31	7.87638
1092	17	31	100200	17031100200	Census Tract 1002	41.9956	-87.7942	7188	29.5778	11.8734	5.62005	3.77309	2.48021	0.39637	0.275601	0.473558	0.404716	0	0.777794	0.705504	0.734835	586.071	1911.43	586.071	6.37344	0.181624	0.426174	4111.37	64.12	306700	553.805	1287.02	35.875	550.422	6.31069	3441	8.14352
1093	17	31	242000	17031242000	Census Tract 2420	41.8997	-87.665	4409	55.5687	18.8389	11.019	5.29226	2.52765	0.637798	0.491578	0.465125	0.421564	1.39089	1.26244	0.608114	0.741243	1950.33	421.75	421.75	6.04441	0.017196	0.131134	1346.1	36.6892	402200	634.192	1753.15	41.8706	336.763	5.81938	13492.8	9.50991
1094	17	31	241600	17031241600	Census Tract 2416	41.9067	-87.6653	3545	55.1367	25.8315	8.46268	9.86696	7.50185	0.502253	0.48119	0.465116	0.3523	0	1.79101	0.718579	0.73763	1182.76	385.007	385.007	5.95326	0.0181909	0.134874	1627.58	40.3432	358100	598.415	1668.33	40.8451	463.73	6.1393	12060.3	9.39767
1095	17	31	241500	17031241500	Census Tract 2415	41.9084	-87.6709	2904	52.7052	17.584	3.63806	7.22948	6.71642	0.36032	0.420888	0.242971	0.297872	2.68611	1.17474	0.805078	0.734299	991.508	560.835	560.835	6.32943	0.0162012	0.127284	2121.13	46.0558	480500	693.181	2151.56	46.3849	208.514	5.34	9599.44	9.16946
1096	17	31	241400	17031241400	Census Tract 2414	41.906	-87.6753	4834	80.013	20.3782	6.91229	7.36876	6.09716	0.532716	0.404967	0.344192	0.313375	2.02911	0.899345	0.688086	0.722975	1356.03	448.506	448.506	6.10592	0.0202515	0.142308	2342.12	48.3954	474800	689.057	2492.18	49.9217	299.403	5.70179	9322.32	9.14017
1097	17	31	70600	17031070600	Census Tract 706	41.9288	-87.6657	2905	65.8006	12.5663	3.65854	4.66596	4.24178	0.173851	0.344111	0.266584	0.282011	0	1.39607	0.692526	0.597196	1297.73	1130.09	1130.09	7.03005	0.014709	0.121281	557.332	23.6079	632000	794.984	1080.87	32.8766	420.678	6.04187	8465.3	9.04373
1098	17	31	70500	17031070500	Census Tract 705	41.9289	-87.6609	3037	70.4036	19.7309	9.5852	6.10987	4.03587	0.276828	0.287315	0.17908	0.255509	0	1.6273	0.512852	0.629111	1432	768.923	768.923	6.64499	0.017196	0.131134	727.921	26.98	616100	784.92	1226.19	35.017	299.101	5.70078	9943.56	9.20468
1099	17	31	70400	17031070400	Census Tract 704	41.929	-87.6562	3275	71.4935	15.1618	8.91539	4.4293	1.81715	0.248176	0.319735	0.216204	0.259036	1.19197	1.26501	0.557371	0.657953	1636.46	487.633	487.633	6.18956	0.018404	0.135661	558.201	23.6263	617000	785.493	1137.35	33.7246	183.901	5.2144	10096.2	9.21991
1100	17	31	70300	17031070300	Census Tract 703	41.929	-87.6513	3303	68.8683	15.2713	6.56289	4.20698	4.50147	0.383231	0.294017	0.255505	0.25179	0.376176	1.21183	0.716053	0.695218	1912.08	436.298	436.298	6.07833	0.0704896	0.265499	644.02	25.3776	438900	662.495	803.167	28.3402	197.401	5.28524	10181.6	9.22834
1101	17	31	70200	17031070200	Census Tract 702	41.9291	-87.6463	4124	70.0358	24.086	11.2545	9.67742	3.15412	0.329412	0.328843	0.362997	0.293458	0.640079	0.219326	0.650667	0.712038	2234.85	697.391	697.391	6.54735	0.158673	0.398337	925.14	30.4161	505200	710.774	555.417	23.5673	246.685	5.50811	12079.1	9.39923
1102	17	31	190701	17031190701	Census Tract 1907.01	41.9298	-87.7614	2935	13.8606	3.13234	0	3.13234	0	0.511225	0.531516	0.455637	0.503041	0	0	0.689187	0.70742	1557.45	3709.24	1557.45	7.35081	0.0121509	0.110231	3032.43	55.0675	238700	488.569	4944.6	70.3179	435.149	6.07569	10562.5	9.26507
1103	17	31	191302	17031191302	Census Tract 1913.02	41.9202	-87.7705	4466	13.3721	1.10465	0	0.581395	0.523256	0.462514	0.440708	0.25781	0.346136	2.17755	0.515425	0.636722	0.674507	473.242	3670.02	473.242	6.15961	0.0132168	0.114964	1728.48	41.575	209400	457.602	3660.02	60.4981	798.169	6.68232	7075.5	8.86439
1104	17	31	190601	17031190601	Census Tract 1906.01	41.9274	-87.7805	4474	16.8452	3.74878	2.87244	0.876339	0	0.463786	0.554775	0.401707	0.499674	2.00501	0.714087	0.716296	0.702296	1273.97	4479.09	1273.97	7.14989	0.0143537	0.119807	2224.36	47.1632	194100	440.568	4196.57	64.781	578.785	6.36093	6483.75	8.77705
1105	17	31	191301	17031191301	Census Tract 1913.01	41.9202	-87.7803	5997	8.35303	4.49173	0.906225	3.5855	0	0.53516	0.501642	0.349948	0.420071	0	0.78534	0.678249	0.715302	557.948	3675.37	557.948	6.32427	0.0159881	0.126444	1422.97	37.7223	155400	394.208	3405.45	58.3562	810.148	6.69722	8884.52	9.09207
1106	17	31	200402	17031200402	Census Tract 2004.02	41.9196	-87.7297	3942	14.1975	4.76992	2.0202	2.74972	0	0.412479	0.516137	0.243502	0.370753	0	0.735152	0.678761	0.668334	598.103	2081.11	598.103	6.39376	0.00227386	0.047685	4579.27	67.6703	239900	489.796	4338.56	65.8678	404.567	6.00282	10206.9	9.23082
1107	17	31	830007	17031830007	Census Tract 8300.07	41.4816	-87.7229	4192	26.6278	13.9756	4.92324	6.88195	2.17046	0.487393	0.431182	0.126029	0.187421	1.14796	0	0.680196	0.74562	1241.63	27972.3	1241.63	7.12418	0.198891	0.445973	4704.78	68.5914	153100	391.28	11594.2	107.677	1816.82	7.50485	1099.12	7.00226
1108	17	31	770901	17031770901	Census Tract 7709.01	41.9706	-87.8169	5095	25.3409	9.92008	4.65444	4.46638	0.799248	0.173281	0.255207	0.679711	0.619079	0	0.335185	0.772261	0.629189	2778.05	1464.12	1464.12	7.28901	0.02821	0.167958	2464.57	49.6444	280300	529.434	959.908	30.9824	977.385	6.88488	4096.98	8.31801
1109	17	31	831100	17031831100	Census Tract 8311	41.9429	-87.7175	7499	22.2222	9.24145	3.81944	3.9797	1.44231	0.595926	0.532231	0.572613	0.540574	1.01207	1.20718	0.751811	0.692417	1611.46	517.671	517.671	6.24934	0.00760321	0.0871964	3697.74	60.809	314600	560.892	2271.29	47.658	583.99	6.36988	5701.91	8.64856
1110	17	31	831500	17031831500	Census Tract 8315	41.9276	-87.788	3721	22.3322	7.48075	1.76018	4.18042	1.54015	0.6172	0.506464	0.665671	0.544041	0	0.638209	0.714183	0.710449	1076.95	4510.93	1076.95	6.98189	0.0130747	0.114345	2291.56	47.8702	231000	480.625	4169.9	64.5747	549.752	6.30947	3843.01	8.25401
1111	17	31	837800	17031837800	Census Tract 8378	41.8848	-87.6841	2964	29.3651	9.68254	1.98413	3.73016	3.96825	0.366193	0.380234	0.133333	0.272985	0	0.381893	0.712852	0.616475	595.612	1006.61	595.612	6.38959	0.0044056	0.0663747	1201.14	34.6574	275500	524.881	1902.26	43.615	684.865	6.52922	2947.73	7.98879
1112	17	31	837300	17031837300	Census Tract 8373	41.8716	-87.7056	2119	35.272	17.636	4.69043	8.25516	4.69043	0.174782	0.0736841	0.120754	0.0742665	0	0.285863	0.642066	0.568684	1849.92	313.715	313.715	5.74849	0.0333262	0.182555	2560.27	50.5991	184200	429.185	3621.87	60.182	1326.05	7.18996	5750.25	8.657
1113	17	31	838600	17031838600	Census Tract 8386	41.8678	-87.7008	1880	18.9655	16.092	6.89655	9.1954	0	0.156234	0.190053	0.087365	0.115146	0	0	0.531795	0.552507	1740.71	849.049	849.049	6.74412	0.02821	0.167958	2190.03	46.7978	244100	494.065	3361.49	57.9783	1080.28	6.98498	7634.3	8.94041
1114	17	31	830500	17031830500	Census Tract 8305	41.8301	-87.724	4424	14.5702	7.86163	1.72956	3.77359	2.35849	0.507201	0.534563	0.211574	0.320898	1.38067	0.0877193	0.647416	0.6257	2357.63	2642.7	2357.63	7.76541	0.0304839	0.174596	6092.4	78.0538	154800	393.446	6857.28	82.8087	1611.99	7.38522	1075.44	6.98048
1115	17	31	834000	17031834000	Census Tract 8340	41.7276	-87.6295	3758	16.4948	4.19735	1.91458	2.28277	0	0.09928	0.0753843	0.0347442	0.0467803	0.405515	0.487557	0.617397	0.657298	1611.95	714.718	714.718	6.57189	0.0196831	0.140296	1429.3	37.8061	151700	389.487	1221.82	34.9546	1183.24	7.07601	3811.95	8.2459
1116	17	31	833900	17031833900	Census Tract 8339	41.7319	-87.5478	2192	9.32722	2.9052	0	1.52905	1.37615	0.636739	0.518915	0.479416	0.438878	0	0	0.640446	0.617898	491.778	6414.18	491.778	6.19803	0.0975627	0.31235	4380.39	66.1845	98800	314.325	5857.23	76.5325	710.909	6.56654	3103.26	8.04021
1117	17	31	838800	17031838800	Census Tract 8388	41.6835	-87.5723	3350	9.38389	4.17062	0	4.17062	0	0.659608	0.39099	0.455367	0.285578	0	0.547576	0.501757	0.67188	3301.73	6118.61	3301.73	8.1022	0.632559	0.795336	3543.84	59.5301	145400	381.314	3530.93	59.4216	2650.87	7.88264	154.783	5.04202
1118	17	31	835200	17031835200	Census Tract 8352	41.7966	-87.7453	1625	16.3912	7.16253	2.47934	3.99449	0.688705	0.53494	0.550294	0.671284	0.601926	0	0.034819	0.721227	0.708466	5277.85	1269.77	1269.77	7.14659	0.0198963	0.141054	4869.22	69.7798	202100	449.555	6307.03	79.4168	266.403	5.58501	1643.83	7.40478
1119	17	31	842400	17031842400	Census Tract 8424	41.7425	-87.63	3669	31.4982	10.5596	0	8.03249	2.52708	0.01781	0.069564	0.0106254	0.0336928	0	0.281394	0.667975	0.68234	1374.75	904.128	904.128	6.80697	0.0132168	0.114964	2650.7	51.485	143400	378.682	530.409	23.0306	852.78	6.7485	1864.71	7.53086
0						41.786	-87.7509	0	0	0	0	0	0	0	0	0	0	0	0	0	0	0	0	0	0	0	0	0	0	0	0	0	0	0	0	0	0
1120	17	31	822302	17031822302	Census Tract 8223.02	41.7172	-87.7741	4147	31.8154	12.0219	1.4572	10.5647	0	0.451585	0.312842	0.452464	0.455849	0	0.432287	0.750427	0.727158	1542.44	8278.19	1542.44	7.34112	0.0490301	0.221427	3650.14	60.4164	196700	443.509	6774.75	82.3089	493.113	6.20074	2598.52	7.8627
1121	17	31	823002	17031823002	Census Tract 8230.02	41.6961	-87.7695	6180	26.6251	10.745	1.72158	9.02345	0	0.269567	0.298258	0.349681	0.451511	0	0.399361	0.667184	0.729989	1224.35	10392.5	1224.35	7.11017	0.130676	0.361491	2749.73	52.4379	205400	453.211	6034.87	77.6844	784.02	6.66443	3077.89	8.032
1122	17	31	824900	17031824900	Census Tract 8249	41.6095	-87.6977	3394	22.546	5.9816	2.9908	2.9908	0	0.576919	0.499404	0.295096	0.357052	0	0.453225	0.771609	0.703634	2202.19	13944	2202.19	7.69721	0.264549	0.514343	2614.83	51.1354	145500	381.445	9775.67	98.872	1496.37	7.3108	611.256	6.41552
1123	17	31	720400	17031720400	Census Tract 7204	41.71	-87.6867	2185	34.144	18.677	2.0428	14.1051	2.52918	0.157954	0.353491	0.0703845	0.140493	1.8226	0.38135	0.696092	0.727301	1536.79	5360.2	1536.79	7.33745	0.0768138	0.277153	5939.31	77.0669	246900	496.89	1631.48	40.3915	503.16	6.22091	3294.15	8.0999
1124	17	31	491300	17031491300	Census Tract 4913	41.6889	-87.6278	2724	10.2508	4.36205	0	4.36205	0	0.073896	0.13989	0.0319196	0.0930402	1.26002	0.2106	0.688258	0.671492	1367.2	3729.19	1367.2	7.22052	0.0186172	0.136445	3827.75	61.8688	89800	299.666	2333.35	48.3048	2594.1	7.861	4216.38	8.34673
1125	17	31	822301	17031822301	Census Tract 8223.01	41.7299	-87.7713	3780	23.0244	4.77544	2.33087	2.44457	0	0.230552	0.369631	0.488413	0.54788	0	0.360111	0.760313	0.722517	2175.73	6885.8	2175.73	7.68512	0.0218148	0.147698	4185.17	64.6929	210000	458.258	7146.96	84.5397	868.127	6.76634	2607.33	7.86608
1126	17	31	816900	17031816900	Census Tract 8169	41.8868	-87.8907	5899	23.659	4.68917	1.45648	2.80639	0.426288	0.638567	0.581652	0.40768	0.443698	0	0.111964	0.744851	0.688876	834.491	6244.82	834.491	6.72682	0.0189014	0.137483	4671.67	68.3496	154800	393.446	3057.78	55.2972	950.052	6.85652	4010.87	8.29676
1127	17	31	816800	17031816800	Census Tract 8168	41.8915	-87.9119	5341	36.8315	12.7061	7.9614	3.65903	1.08564	0.665641	0.466509	0.528793	0.369201	0	0.377408	0.700274	0.66447	635.23	8077.02	635.23	6.45399	0.040361	0.2009	2849.42	53.3799	186800	432.204	1280.81	35.7884	1294.39	7.16579	1124.13	7.02476
1128	17	31	816700	17031816700	Census Tract 8167	41.9046	-87.8964	2828	9.55882	7.42647	0.367647	5.58824	1.47059	0.553462	0.560353	0.349065	0.461129	0	0.146961	0.698979	0.635528	1848.84	7374.9	1848.84	7.52231	0.0127194	0.11278	4245.58	65.1581	205000	452.769	2849.02	53.3762	989.895	6.8976	2500.02	7.82405
1129	17	31	812100	17031812100	Census Tract 8121	41.9025	-87.7799	4556	55.9014	19.8444	6.09598	8.38738	5.361	0.597399	0.316678	0.231465	0.157175	0.911854	1.86742	0.382134	0.757617	1595.34	1733.44	1595.34	7.37484	0.0125773	0.112148	587.732	24.2432	344400	586.856	1549.47	39.3633	892.065	6.79354	4377.1	8.38414
1130	17	31	812000	17031812000	Census Tract 8120	41.8877	-87.82	5111	67.5676	19.3177	5.98139	9.34869	3.98759	0.299198	0.49875	0.256606	0.31609	0	0.565506	0.770163	0.6413	416.286	1400.93	416.286	6.03137	0.156683	0.395832	1531.2	39.1306	493100	702.211	206.605	14.3738	814.398	6.70245	1797.04	7.4939
1131	17	31	811900	17031811900	Census Tract 8119	41.9008	-87.8189	6063	61.6618	19.2784	5.17493	10.2041	3.89942	0.345245	0.473622	0.263436	0.42704	1.89204	0.61046	0.699498	0.737038	1636.37	2031.26	1636.37	7.40024	0.192567	0.438825	365.023	19.1056	685900	828.191	1065.02	32.6346	1516.31	7.32403	1697.16	7.43671
1132	17	31	811800	17031811800	Census Tract 8118	41.9141	-87.9064	5093	18.4511	5.12061	0.380872	2.92002	1.81972	0.508412	0.538634	0.551301	0.46326	0.734803	0.129366	0.371891	0.740163	2135.64	7203.55	2135.64	7.66652	0.0559227	0.23648	3905.73	62.4958	197600	444.522	2198.79	46.8913	1530.74	7.3335	1378.25	7.22857
1133	17	31	681200	17031681200	Census Tract 6812	41.7692	-87.6385	2867	24.0924	14.1914	0	11.8812	2.31023	0.045328	0.0674001	0.0143011	0.0419143	2.85714	0.319921	0.450487	0.570298	3650.55	1058.99	1058.99	6.96507	0.0190436	0.137998	2528.7	50.2862	115700	340.147	2633.78	51.3203	1229.86	7.11465	3607.4	8.19074
1134	17	31	681100	17031681100	Census Tract 6811	41.7688	-87.6494	3549	19.73	5.71132	0	5.71132	0	0.027694	0.0654889	0.012585	0.036302	2.23945	0.408163	0.621358	0.527455	3589.74	1223.06	1223.06	7.10911	0.019541	0.139789	1801.98	42.4497	114800	338.821	2393.38	48.9222	1007.41	6.91514	5439.41	8.60143
1135	17	31	681000	17031681000	Census Tract 6810	41.776	-87.6496	2942	20.354	3.09734	0	3.09734	0	0.099026	0.0471109	0.0503539	0.017544	0	0.826879	0.542152	0.507454	4395.02	567.028	567.028	6.34041	0.0206068	0.143551	1389.59	37.2772	148200	384.968	1979.88	44.4958	1153.44	7.05051	4514.25	8.41499
1136	17	31	611000	17031611000	Census Tract 6110	41.8048	-87.6499	1144	23.6364	18.1818	4.54545	8.63636	5	0.567728	0.401499	0.444607	0.263122	0	0.336323	0.513625	0.632094	3421.79	1688.89	1688.89	7.43183	0.0120799	0.109908	3095.07	55.6334	55000	234.521	3107.55	55.7454	930.446	6.83566	2002.39	7.6021
1137	17	31	610800	17031610800	Census Tract 6108	41.8127	-87.6384	1415	17.1831	5.21127	0	5.21127	0	0.209592	0.353162	0.124669	0.226808	0	0	0.721914	0.655816	2215.03	667.545	667.545	6.50361	0.0074611	0.0863776	2258.13	47.5198	175000	418.33	4230.44	65.0419	1090.67	6.99455	4262.39	8.35758
1138	17	31	610400	17031610400	Census Tract 6104	41.8104	-87.6674	1461	12.8501	0	0	0	0	0.518887	0.551354	0.208066	0.366924	0	0.160772	0.549747	0.663915	3932.86	1519.71	1519.71	7.32627	0.0152775	0.123602	3435.74	58.6152	164700	405.832	3160.23	56.216	457.588	6.12597	8953.01	9.09974
1139	17	31	610300	17031610300	Census Tract 6103	41.8162	-87.6751	5319	12.0038	7.27788	3.96975	2.8828	0.425331	0.554447	0.559508	0.316556	0.401353	0	0.0366569	0.667231	0.654544	4158.59	1478.03	1478.03	7.29847	0.0117956	0.108608	4149.84	64.4193	167100	408.779	3789.34	61.5576	948.472	6.85485	2231.46	7.71041
1140	17	31	460600	17031460600	Census Tract 4606	41.7356	-87.5595	1224	12.4378	1.99005	0	1.99005	0	0.340651	0.339074	0.394648	0.285353	0	0.153301	0.630236	0.673776	972.748	5427.61	972.748	6.88013	0.0201805	0.142058	3860.16	62.1302	122300	349.714	4876.67	69.8331	932.195	6.83754	4696.42	8.45456
1141	17	31	460500	17031460500	Census Tract 4605	41.7469	-87.5726	5241	33.0344	9.61634	2.39163	7.22471	0	0.140689	0.0628456	0.127578	0.111174	0	0.214621	0.755106	0.682506	1682.92	4390.56	1682.92	7.42829	0.0107298	0.103585	3342.14	57.8112	158800	398.497	4027.51	63.4627	1213.95	7.10163	4103.24	8.31953
1142	17	31	460400	17031460400	Census Tract 4604	41.7445	-87.5637	3186	27.4359	6.23932	0.769231	3.67521	1.79487	0.01506	0.20686	0.106956	0.223343	0	0.119234	0.690596	0.682228	1011.19	5156.5	1011.19	6.91888	0.029418	0.171517	3944.56	62.8057	178500	422.493	4660.98	68.2714	1564.92	7.35559	4882.3	8.49337
1143	17	31	460200	17031460200	Census Tract 4602	41.7414	-87.547	2272	11.4105	2.2187	0	0.792393	1.42631	0.663148	0.4877	0.508644	0.406203	0	0	0.578253	0.605582	415.465	6501.87	415.465	6.0294	0.193633	0.440038	5059.01	71.1267	155400	394.208	5964.17	77.228	1462.25	7.28773	3785.15	8.23884
1144	17	31	828401	17031828401	Census Tract 8284.01	41.568	-87.6652	3768	37.8452	11.2615	0.59556	8.71684	1.94911	0.48487	0.518228	0.162133	0.229185	0	0.265961	0.777645	0.718731	563.63	17481.2	563.63	6.3344	0.175087	0.418434	5109.61	71.4816	166200	407.676	14628.9	120.95	850.489	6.74581	994.692	6.90243
1145	17	31	520100	17031520100	Census Tract 5201	41.7203	-87.5312	1887	18.1682	3.45345	0	3.45345	0	0.58896	0.566115	0.467473	0.42746	0	0.13816	0.651469	0.652956	1589.72	7756.38	1589.72	7.37131	0.429688	0.655506	5219.11	72.2434	150500	387.943	6559.49	80.9907	1853.5	7.52483	704.644	6.55769
1146	17	31	828900	17031828900	Census Tract 8289	41.5162	-87.6349	3941	23.0112	11.2426	2.10388	8.34977	0.788955	0.677869	0.516737	0.430814	0.260565	2.40964	0.358532	0.647272	0.703019	4660.96	22919.9	4660.96	8.44698	0.204789	0.452537	1270.07	35.6381	105300	324.5	18411.3	135.688	1460.03	7.28621	1233.73	7.1178
1147	17	31	828802	17031828802	Census Tract 8288.02	41.5322	-87.6427	3105	39.8506	16.4291	6.10998	10.3191	0	0.59208	0.591019	0.378031	0.248804	1.15146	1.44328	0.744339	0.742342	3231.3	21180.8	3231.3	8.08064	0.303631	0.551027	764.731	27.6538	142800	377.889	17886.6	133.741	1564.01	7.35501	1905.16	7.55232
1148	17	31	291200	17031291200	Census Tract 2912	41.8627	-87.7129	2440	24.6183	9.73282	5.91603	3.81679	0	0.058413	0.0637503	0.0216612	0.0339742	0	0.160257	0.614163	0.596286	2385.07	977.194	977.194	6.88469	0.0255098	0.159718	3291.26	57.3695	201500	448.888	4503.07	67.1049	1367.5	7.22074	7413.15	8.91101
1149	17	31	290900	17031290900	Census Tract 2909	41.8624	-87.7325	4038	21.2256	9.76909	0	9.76909	0	0.164133	0.23081	0.0132684	0.113233	1.3986	0.0596896	0.565212	0.607896	2285.46	964.167	964.167	6.87126	0.0052583	0.0725141	4809.55	69.3509	199200	446.318	5569.79	74.6311	1269.13	7.14609	4052.16	8.307
1150	17	31	283800	17031283800	Census Tract 2838	41.8634	-87.6538	3196	50.8318	14.2329	4.7443	6.22304	3.26556	0.684598	0.598441	0.372696	0.457571	2.33733	0.30196	0.781258	0.684708	644.195	1386.89	644.195	6.468	0.0221701	0.148896	687.609	26.2223	294600	542.771	1368.42	36.9921	643.127	6.46634	8499.43	9.04775
1151	17	31	283200	17031283200	Census Tract 2832	41.8696	-87.6592	1255	53.1852	17.9259	9.18519	6.96296	1.77778	0.707053	0.596244	0.444483	0.419007	0	0.867147	0.765521	0.630911	1433.73	701.533	701.533	6.55327	0.0127194	0.11278	585.514	24.1974	343700	586.259	575.722	23.9942	311.935	5.74279	5319.23	8.57908
1152	17	31	810502	17031810502	Census Tract 8105.02	41.9596	-87.8105	5287	25.8377	5.8642	2.95415	2.91005	0	0.267827	0.293182	0.682393	0.653509	1.20542	0.536483	0.708488	0.728656	3508.15	2528.97	2528.97	7.83557	0.0625311	0.250062	1798.68	42.4108	280600	529.717	2108.01	45.913	604.525	6.40444	2947.28	7.98864
1153	17	31	810501	17031810501	Census Tract 8105.01	41.9603	-87.826	5233	34.9321	10.2718	3.23741	4.63629	2.39808	0.245951	0.243164	0.664468	0.630457	0	0.745412	0.780747	0.621203	3362.95	2828.65	2828.65	7.94755	0.118098	0.343655	2701.93	51.9801	290400	538.888	2319.29	48.159	1276.49	7.15187	2302.57	7.74178
1154	17	31	810400	17031810400	Census Tract 8104	41.9876	-87.8294	5303	45.5656	16.555	5.47891	7.84391	3.23216	0.20069	0.21639	0.557672	0.372635	1.07527	1.23956	0.81075	0.728167	1896.11	799.439	799.439	6.68391	0.077169	0.277793	1350.73	36.7522	371500	609.508	1733.43	41.6345	939.839	6.84571	2286.53	7.73479
1155	17	31	301200	17031301200	Census Tract 3012	41.8484	-87.6915	3974	13.6735	4.01361	2.10884	1.90476	0	0.544866	0.526644	0.211009	0.316381	0	0	0.602394	0.644197	1151.22	707.961	707.961	6.56239	0.0363107	0.190554	2842.76	53.3175	165700	407.063	3890.64	62.375	983.88	6.8915	8241.21	9.0169
1156	17	31	301100	17031301100	Census Tract 3011	41.847	-87.698	2583	7.26041	3.00097	0	2.12972	0.871249	0.512376	0.561008	0.186142	0.296389	0	0.192308	0.629622	0.604106	1592.93	847.416	847.416	6.74219	0.0336105	0.183332	3265.38	57.1435	205200	452.99	4373.96	66.1359	725.444	6.58678	12176.1	9.40723
1157	17	31	300900	17031300900	Census Tract 3009	41.8482	-87.7027	3718	6.77966	5.08475	0.589536	1.62122	2.87399	0.503974	0.552935	0.179643	0.249091	0	0.531392	0.587137	0.608519	1804.26	698.749	698.749	6.54929	0.0313366	0.177021	3416.41	58.45	241000	490.918	4578.21	67.6624	474.196	6.16162	11359.4	9.3378
1158	17	31	300800	17031300800	Census Tract 3008	41.8481	-87.7076	3970	5.12147	2.9547	0	1.90414	1.05056	0.502598	0.541962	0.0860229	0.227781	0.642792	0.335695	0.645488	0.597912	2151.66	692.136	692.136	6.53978	0.026931	0.164107	3709.08	60.9022	160900	401.123	4900.33	70.0024	428.779	6.06094	12183.4	9.40783
1159	17	31	300700	17031300700	Census Tract 3007	41.8481	-87.7124	4451	11.8724	4.49791	2.09205	2.40586	0	0.504651	0.482756	0.135759	0.190502	0	0.433071	0.635546	0.612286	2514.07	687.799	687.799	6.5335	0.02082	0.144291	4018.4	63.3908	115800	340.294	5231.22	72.3272	600.329	6.39748	13523.5	9.51218
1160	17	31	806004	17031806004	Census Tract 8060.04	42.0473	-87.8358	7628	25.8172	7.25762	4.59834	2.07756	0.581717	0.548505	0.492216	0.732685	0.670075	0	0.154618	0.591503	0.737093	3097.01	6996.25	3097.01	8.03819	0.0634548	0.251902	4119.07	64.18	270300	519.904	4792.32	69.2266	763.254	6.63759	2836.05	7.95017
1161	17	31	806003	17031806003	Census Tract 8060.03	42.0473	-87.8504	7745	35.9451	14.378	12.8433	1.07701	0.457728	0.588361	0.539472	0.668157	0.701792	0.385154	0	0.71249	0.710227	2692.48	7071.46	2692.48	7.89822	0.133944	0.365984	2943	54.2495	185800	431.045	4624.26	68.0019	959.819	6.86674	6251.62	8.7406
1162	17	31	806002	17031806002	Census Tract 8060.02	42.0484	-87.8666	8202	29.6238	14.4152	10.5848	3.01451	0.815956	0.637337	0.484298	0.710062	0.648587	0	0.44128	0.717094	0.721225	1874.49	7234.49	1874.49	7.53609	0.288993	0.537581	1644.83	40.5565	168000	409.878	4680.01	68.4106	883.422	6.7838	3344.96	8.11521
1163	17	31	804804	17031804804	Census Tract 8048.04	41.9965	-88.1276	6675	41.9373	18.5746	9.27353	4.73308	4.56797	0.628632	0.500915	0.572126	0.49914	0.395101	0.368381	0.643685	0.689964	1109.29	18809.2	1109.29	7.01148	0.108932	0.330048	7974.01	89.2973	195900	442.606	4051.65	63.6526	1986.36	7.59406	1364.14	7.21828
1164	17	31	804803	17031804803	Census Tract 8048.03	41.9996	-88.0881	5680	43.9735	14.3709	8.84106	4.40397	1.12583	0.389607	0.429807	0.471282	0.429921	0.435414	0.248758	0.833794	0.728826	2651.6	15604.4	2651.6	7.88292	0.100334	0.316755	5632.25	75.0483	331300	575.587	3113.03	55.7945	1727.6	7.45449	995.59	6.90334
1165	17	31	804712	17031804712	Census Tract 8047.12	42.0359	-88.1276	5787	45.3158	16.9973	7.26274	6.04211	3.6924	0.55365	0.592827	0.51666	0.586249	0	0.459476	0.782707	0.684611	5238.03	19742.8	5238.03	8.5637	0.138066	0.371572	6030.12	77.6539	318500	564.358	926.814	30.4436	1632.7	7.39799	2371.92	7.77145
1166	17	31	801702	17031801702	Census Tract 8017.02	42.1245	-87.8269	4773	58.1938	20.7489	6.65198	11.8502	2.2467	0.260403	0.283723	0.314382	0.438484	0	0.305815	0.601368	0.685998	366.026	11345.4	366.026	5.9027	0.261849	0.511712	7027.41	83.8297	522900	723.118	1195.68	34.5785	1200.68	7.09064	1425.46	7.26225
1167	17	31	170500	17031170500	Census Tract 1705	41.9501	-87.8289	4679	30.5134	6.21837	2.89226	2.56688	0.759219	0.338451	0.327615	0.584951	0.65273	0	0.712238	0.718324	0.739389	2206.36	3875.09	2206.36	7.6991	0.237476	0.487315	3464.45	58.8596	272100	521.632	3443.8	58.6839	1108.59	7.01085	3039.24	8.01936
1168	17	31	170400	17031170400	Census Tract 1704	41.9489	-87.8127	3791	29.8818	15.6443	6.80923	6.07766	2.75746	0.342502	0.336066	0.673295	0.659305	3.26704	0.329538	0.708206	0.7332	2667.17	3724.97	2667.17	7.88877	0.0332552	0.18236	2268.9	47.633	251800	501.797	3288.71	57.3473	403.36	5.99983	4929.6	8.50301
1169	17	31	100100	17031100100	Census Tract 1001	41.9896	-87.783	5960	35.9396	11.4323	3.71222	4.89487	2.82523	0.448734	0.384142	0.626454	0.526444	0	0.375043	0.758375	0.725081	1171.97	2289.68	1171.97	7.06644	0.195552	0.442212	3449.1	58.7291	309100	555.968	887.925	29.7981	454.612	6.11944	5060.88	8.5293
1170	17	31	90300	17031090300	Census Tract 903	41.9992	-87.8166	1363	34.8943	14.3505	4.98489	8.61027	0.755287	0.035934	0.222374	0.218719	0.339798	3.57782	0.421716	0.753108	0.736855	346.097	1983.13	346.097	5.84672	0.0419243	0.204754	2989	54.6717	346600	588.727	2324.8	48.2161	897.419	6.79952	2747.35	7.91839
1171	17	31	241300	17031241300	Census Tract 2413	41.9068	-87.681	1902	56.3145	19.857	5.71882	8.73709	5.40111	0.429914	0.412963	0.29465	0.411903	0	0.800515	0.726476	0.703946	1552.08	444.553	444.553	6.09707	0.0252256	0.158826	2817	53.0754	454400	674.092	2968.73	54.4861	442.838	6.0932	11591.2	9.358
1172	17	31	241200	17031241200	Census Tract 2412	41.9067	-87.6847	2043	58.518	27.6547	2.29183	12.987	12.3759	0.563469	0.436066	0.467084	0.440038	0	0.794	0.651501	0.728074	1775.53	689.587	689.587	6.53609	0.0215306	0.146733	2997.6	54.7503	484400	695.989	3271.87	57.2003	563.581	6.33431	6226.2	8.73652
1173	17	31	241100	17031241100	Census Tract 2411	41.9066	-87.6896	3931	36.1463	10.1266	2.67229	3.84435	3.60994	0.606085	0.500971	0.500727	0.499439	0.514139	0.840702	0.59215	0.744578	1950.5	1064.89	1064.89	6.97063	0.0214595	0.146491	3179.05	56.383	339700	582.838	3677.41	60.6416	525.504	6.26436	11882.6	9.38283
1174	17	31	241000	17031241000	Census Tract 2410	41.908	-87.6945	2283	34.8282	14.8855	6.10687	7.82443	0.954198	0.656361	0.582516	0.54757	0.517593	0	1.17981	0.715082	0.72195	2157.85	1086.8	1086.8	6.99099	0.0217438	0.147458	3276.36	57.2395	341800	584.637	3966.49	62.9801	683.909	6.52782	11001.6	9.3058
1175	17	31	63400	17031063400	Census Tract 634	41.9347	-87.6467	1943	69.7368	20.3947	9.35673	5.11696	5.92105	0.310887	0.360501	0.141689	0.357412	0	0.596399	0.75299	0.723062	2623.53	563.131	563.131	6.33351	0.188659	0.434349	1373.94	37.0666	412200	642.028	1162.3	34.0925	136.365	4.91533	12232.4	9.41184
1176	17	31	63200	17031063200	Census Tract 632	41.9384	-87.6387	6344	64.3832	27.8977	14.7928	5.31149	7.7935	0.358881	0.301547	0.37679	0.293825	0.389769	2.65091	0.800629	0.71068	3384.64	1224.72	1224.72	7.11047	0.412137	0.641979	2100.23	45.8282	348600	590.424	1588.81	39.8598	476.98	6.16747	17299	9.7584
1177	17	31	63100	17031063100	Census Tract 631	41.9382	-87.6468	2390	65.603	27.6906	14.8729	7.62574	5.192	0.324771	0.333879	0.274036	0.307853	1.62722	2.72528	0.750564	0.702561	2926.32	572.801	572.801	6.35054	0.22163	0.470776	1725.98	41.5449	384600	620.161	973.165	31.1956	212.865	5.36066	14972.1	9.61394
1178	17	31	63000	17031063000	Census Tract 630	41.9363	-87.6516	3393	63.4005	21.2626	6.50658	9.56623	5.18978	0.270544	0.293647	0.341014	0.245496	1.14155	2.5608	0.76284	0.67695	2523.87	144.705	144.705	4.9747	0.110922	0.333049	1399.08	37.4042	383700	619.435	814.847	28.5455	268.203	5.59174	10460.6	9.25537
1179	17	31	62900	17031062900	Census Tract 629	41.9362	-87.6564	4284	65.7583	23.282	8.61967	10.4265	4.23578	0.167035	0.293601	0.174856	0.23965	5.23193	1.05019	0.806163	0.617063	2323.09	261.8	261.8	5.56758	0.0408584	0.202135	1318.25	36.3078	468900	684.763	681.768	26.1107	275.182	5.61743	13151.4	9.48428
1180	17	31	200401	17031200401	Census Tract 2004.01	41.9198	-87.7375	4014	16.6001	5.98973	1.31204	3.87906	0.798631	0.478268	0.442146	0.296706	0.223415	0	0.435414	0.651956	0.668238	956.732	2644.95	956.732	6.86352	0.00298444	0.05463	3968.23	62.9939	238600	488.467	4835.76	69.5396	700.927	6.5524	9964.79	9.20681
1181	17	31	220902	17031220902	Census Tract 2209.02	41.9227	-87.7218	3214	18.2357	7.70244	0.789993	4.6083	2.30415	0.551641	0.523191	0.499638	0.425967	1.46443	0.557631	0.750522	0.695656	557.484	1350.35	557.484	6.32343	0.00255809	0.0505776	4324.92	65.7642	331400	575.674	3627.99	60.2328	543.753	6.29849	9730.27	9.183
1182	17	31	220901	17031220901	Census Tract 2209.01	41.9192	-87.7212	3392	19.6812	7.55371	6.65281	0	0.900901	0.63027	0.544458	0.515469	0.43169	1.20482	0.710469	0.690358	0.629779	838.295	1575.81	838.295	6.73137	0.00639522	0.0799702	4385.92	66.2262	279300	528.488	3877.64	62.2707	475.233	6.16381	11565.4	9.35577
1183	17	31	210602	17031210602	Census Tract 2106.02	41.9342	-87.7126	4468	16.9811	9.39008	2.54498	4.65116	2.19394	0.526055	0.548694	0.454793	0.509936	0.620262	0.503828	0.629348	0.698331	1639.63	440.736	440.736	6.08845	0.00760321	0.0871964	3449.78	58.7348	294000	542.218	2225.51	47.1753	389.901	5.96589	11736	9.37042
1184	17	31	831600	17031831600	Census Tract 8316	41.9256	-87.7976	6739	22.2376	5.23034	2.11292	2.14756	0.969865	0.58256	0.51709	0.60954	0.657528	0	0.400905	0.618995	0.729486	530.174	4301.67	530.174	6.27321	0.0125773	0.112148	2380.06	48.7859	229800	479.375	3919.61	62.6068	734.665	6.59941	4526.34	8.41767
1185	17	31	831200	17031831200	Census Tract 8312	41.9153	-87.7323	4759	11.005	4.09277	0.95498	2.72851	0.409277	0.495393	0.515021	0.290592	0.353141	1.74165	0.0409333	0.602056	0.636512	1118.71	2535.62	1118.71	7.01993	0.00291338	0.0539757	4252.21	65.209	274400	523.832	4819.86	69.4252	375.733	5.92888	8277.22	9.02126
1186	17	31	832400	17031832400	Census Tract 8324	41.9157	-87.6923	3650	49.8347	21.0203	3.68446	11.0534	6.28247	0.52219	0.488957	0.527836	0.418293	2.08333	0.939837	0.71563	0.723781	1982.5	408.477	408.477	6.01244	0.024515	0.156573	2495.26	49.9525	359400	599.5	3149.89	56.1239	486.975	6.18821	11298.3	9.33241
1187	17	31	841500	17031841500	Census Tract 8415	41.8616	-87.7079	2459	31.2169	10.9347	0	10.9347	0	0.068685	0.10133	0.0576809	0.0422288	0	0.0915751	0.627304	0.589589	1957.58	857.338	857.338	6.75383	0.0230228	0.151733	2934.95	54.1752	231500	481.144	4176.49	64.6257	1430.99	7.26612	5688.01	8.64612
1188	17	31	838700	17031838700	Census Tract 8387	41.8626	-87.7202	4135	12.1308	2.8481	1.05485	1.79325	0	0.064035	0.0828105	0.0173991	0.0178761	0	0.409576	0.625897	0.590003	2913.68	1027.85	1027.85	6.93522	0.0252256	0.158826	3880.9	62.2969	194300	440.795	5071.29	71.213	1220.85	7.1073	6283.3	8.74565
1189	17	31	839100	17031839100	Census Tract 8391	41.881	-87.6327	4139	70.2263	29.6149	16.6336	5.67686	7.30449	0.565487	0.504753	0.404496	0.403935	1.99601	0.722183	0.839682	0.737261	545.958	206.842	206.842	5.33195	0.0925176	0.304167	369.263	19.2162	281300	530.377	998.888	31.6052	121.31	4.79835	3489.58	8.15754
1190	17	31	841000	17031841000	Census Tract 8410	41.8487	-87.6206	633	60	14.4615	8.61538	2.46154	3.38462	0.53102	0.462645	0.290172	0.397678	0	0.487112	0.81942	0.66355	450.535	994.041	450.535	6.11044	0.203297	0.450885	974.464	31.2164	279800	528.961	2753.85	52.4772	1009.01	6.91672	599.083	6.3954
1191	17	31	840100	17031840100	Census Tract 8401	41.8418	-87.6392	2624	15.5904	7.28782	4.52029	2.76753	0	0.633766	0.529113	0.609597	0.560703	0	0.11169	0.628973	0.722161	1407.63	931.148	931.148	6.83642	0.0174092	0.131944	1005.84	31.7149	312500	559.017	3589.32	59.9109	670.887	6.5086	7880.68	8.97217
1192	17	31	839900	17031839900	Census Tract 8399	41.8271	-87.6487	3862	34.8032	7.13911	2.62467	3.41207	1.10236	0.55456	0.618286	0.503994	0.6065	0.512164	0	0.687415	0.742967	1673.79	1567.69	1567.69	7.35736	0.00696369	0.0834487	1852.67	43.0426	284900	533.76	5355.59	73.1819	598.03	6.39364	3274.04	8.09378
1193	17	31	839700	17031839700	Census Tract 8397	41.8331	-87.6524	5294	31.5536	15.392	9.42761	3.9923	1.9721	0.64796	0.646474	0.636192	0.618805	0	0.167175	0.713387	0.690161	1913.6	1282.12	1282.12	7.15627	0.0141406	0.118914	1970.12	44.386	266700	516.43	4668.2	68.3242	511.371	6.2371	8161.48	9.00718
1194	17	31	839800	17031839800	Census Tract 8398	41.8351	-87.6432	3028	32.0349	13.314	8.43023	3.25581	1.62791	0.630143	0.627741	0.657371	0.605183	0	0.143293	0.728849	0.718552	1208.98	1126.1	1126.1	7.02652	0.0164855	0.128396	1178.49	34.3291	371900	609.836	4403	66.3551	416.728	6.03243	11375.7	9.33923
1195	17	31	842800	17031842800	Census Tract 8428	41.8075	-87.6983	7688	9.13374	1.77601	0.326205	0.688655	0.761145	0.500623	0.542046	0.315283	0.363596	0.572618	0.042337	0.683106	0.673258	5631.29	612.5	612.5	6.41755	0.00589782	0.0767973	4132.84	64.2872	185500	430.697	3572.04	59.7666	615.657	6.42269	5069.27	8.53095
1196	17	31	843800	17031843800	Census Tract 8438	41.8017	-87.6405	1958	19.211	4.28817	1.20069	2.22985	0.857633	0.574012	0.226716	0.268684	0.169582	0	0.252242	0.646259	0.634872	3437.83	1038.45	1038.45	6.94548	0.0132879	0.115273	3228.86	56.823	167700	409.512	3395.82	58.2737	1232.3	7.11664	1495.16	7.30999
1197	17	31	832100	17031832100	Census Tract 8321	41.9528	-87.6532	3339	61.003	21.1846	11.4137	7.26329	2.50757	0.520108	0.421226	0.411377	0.388037	1.48597	2.53375	0.647896	0.712099	2447.45	175.52	175.52	5.16775	0.186101	0.431394	932.631	30.539	357400	597.829	922.373	30.3706	266.073	5.58377	15034.4	9.6181
1198	17	31	828506	17031828506	Census Tract 8285.06	41.5243	-87.5411	9434	30.0678	15.1609	5.22304	9.5144	0.42349	0.607825	0.585034	0.246371	0.222199	0.901713	2.46078	0.597265	0.77465	11026.9	23073.9	11026.9	9.30809	0.181056	0.425507	7924.8	89.0213	119700	345.977	20525.6	143.268	2448.18	7.8031	799.214	6.68363
1199	17	31	823200	17031823200	Census Tract 8232	41.6759	-87.7538	5207	27.1021	10.3934	4.72753	3.96969	1.69614	0.405917	0.352873	0.402889	0.37141	1.59744	0.0515796	0.784777	0.721444	3787.31	11942.4	3787.31	8.23941	0.174732	0.418009	2377.25	48.757	206300	454.203	5301.41	72.8108	1694.69	7.43526	680.357	6.52262
1200	17	31	825200	17031825200	Census Tract 8252	41.5967	-87.7272	1881	22.4138	6.78161	2.64368	2.75862	1.37931	0.489506	0.456969	0.466266	0.280916	0	0.375897	0.726821	0.744384	1268.63	16375.8	1268.63	7.14569	0.325872	0.570852	764.036	27.6412	174500	417.732	11476.2	107.127	1617.7	7.38876	787.02	6.66825
1201	17	31	824601	17031824601	Census Tract 8246.01	41.6287	-87.7449	4344	30.5351	6.27306	1.79889	4.47417	0	0.331226	0.40536	0.163114	0.245495	0.840336	0.320147	0.752905	0.721938	2727.35	14458.8	2727.35	7.91109	0.26526	0.515034	4508.5	67.1454	200900	448.219	8626.1	92.8768	1617.06	7.38837	1274.04	7.14995
1202	17	31	822200	17031822200	Census Tract 8222	41.7272	-87.7591	3821	19.4901	6.51558	1.92635	3.39943	1.1898	0.298779	0.360769	0.398831	0.456168	0	0.158633	0.749175	0.737625	1199.35	6827.77	1199.35	7.08954	0.0102324	0.101155	4447.18	66.6872	210200	458.476	6129.64	78.292	785.798	6.6667	2736.61	7.91448
1203	17	31	822000	17031822000	Census Tract 8220	41.7312	-87.7311	4346	25.4853	11.6476	5.22648	5.82379	0.597312	0.271158	0.472048	0.200114	0.376128	0	0.0890327	0.67654	0.733255	1943.1	6175.48	1943.1	7.57204	0.0395793	0.198946	2876.9	53.6367	142200	377.094	4700.99	68.5637	849.428	6.74456	3503.85	8.16162
1204	17	31	816600	17031816600	Census Tract 8166	41.9032	-87.8808	4765	12.0253	2.19085	0.438169	1.11977	0.632911	0.504782	0.571074	0.227774	0.47167	0	0	0.733042	0.696972	1321.02	6175.78	1321.02	7.18616	0.00753215	0.086788	3585.42	59.8784	172300	415.09	4109.23	64.1032	670.268	6.50768	5478.37	8.60856
1205	17	31	816500	17031816500	Census Tract 8165	41.8982	-87.8811	4286	15.9483	2.37069	0	2.37069	0	0.521463	0.556231	0.416494	0.401554	0	0.285165	0.612419	0.714971	762.921	5923.63	762.921	6.63715	0.00625311	0.0790766	3836.19	61.937	70700	265.895	3925.69	62.6554	391.5	5.96998	1228.95	7.11392
1206	17	31	816402	17031816402	Census Tract 8164.02	41.8944	-87.851	4244	14.0274	4.59433	3.17693	0.342131	1.07527	0.500119	0.496993	0.317338	0.402247	0	0.651856	0.728458	0.680467	610.956	3578.33	610.956	6.41502	0.0871882	0.295277	2393.23	48.9206	255900	505.866	2780.1	52.7267	791.558	6.674	4121.83	8.32405
1207	17	31	811702	17031811702	Census Tract 8117.02	41.9264	-87.9046	5229	18.2422	6.64697	2.36337	2.25258	2.03102	0.569021	0.538342	0.585648	0.568248	0	0.272617	0.740648	0.690302	2430.42	5828.03	2430.42	7.79582	0.0668656	0.258584	4897.87	69.9848	178100	422.019	3129.42	55.9412	1529.56	7.33273	1920.93	7.56056
1208	17	31	680900	17031680900	Census Tract 6809	41.7764	-87.6376	3925	19.0605	8.76242	4.42638	4.33604	0	0.088682	0.0536066	0.0409511	0.0426859	0	0.826879	0.450046	0.521013	3945.23	604.736	604.736	6.40479	0.0198963	0.141054	2351.38	48.491	215200	463.897	2921.02	54.0465	1168.98	7.06388	3799.39	8.2426
1209	17	31	680600	17031680600	Census Tract 6806	41.7833	-87.6522	1362	8.89571	2.76074	0	2.76074	0	0.018907	0.0986873	0.0206461	0.0403793	0	0.0987947	0.412562	0.574313	5148.37	825.444	825.444	6.71592	0.025652	0.160162	1194.65	34.5636	111800	334.365	1647.7	40.5919	1317.7	7.18364	4171.85	8.33611
1210	17	31	680500	17031680500	Census Tract 6805	41.7906	-87.6524	1601	17.0732	9.55285	3.04878	2.64228	3.86179	0.247186	0.126722	0.117763	0.0773621	0	0.338688	0.611677	0.57705	4928.23	1456.44	1456.44	7.28375	0.023236	0.152434	1651.35	40.6368	100000	316.228	1876.81	43.3221	1350.96	7.20857	4897.99	8.49658
1211	17	31	600900	17031600900	Census Tract 6009	41.8365	-87.6532	3443	32.7344	16.4514	6.00786	7.13082	3.31275	0.71013	0.64669	0.629128	0.640379	0.490884	0	0.705029	0.705775	2049.44	1057.77	1057.77	6.96392	0.0157749	0.125598	1993.72	44.6511	211300	459.674	4281.6	65.4339	484.867	6.18387	8984.14	9.10322
1212	17	31	600700	17031600700	Census Tract 6007	41.8407	-87.6606	2261	19.6246	5.88737	1.36519	4.52218	0	0.672554	0.644341	0.658288	0.582041	0	0.0981768	0.646181	0.70038	2440.57	416.291	416.291	6.03138	0.0193278	0.139024	2649.98	51.4779	249500	499.5	3773.96	61.4326	552.404	6.31428	4860.02	8.4888
1213	17	31	600600	17031600600	Census Tract 6006	41.8423	-87.6555	2343	20.9035	8.19296	2.37366	2.45023	3.36907	0.682829	0.627298	0.669109	0.556557	0	0.122721	0.702976	0.696557	2112.2	798.196	798.196	6.68235	0.0169118	0.130045	2268.61	47.6299	229500	479.062	3623.66	60.1968	607.113	6.40872	5944.54	8.69023
1214	17	31	600400	17031600400	Census Tract 6004	41.8417	-87.6439	4345	24.6308	13.2928	8.12337	5.16942	0	0.603755	0.64361	0.581077	0.634478	0	0.0981768	0.695087	0.732564	1656.98	673.087	673.087	6.51187	0.018333	0.135399	1344.44	36.6666	293500	541.756	3726.63	61.0462	602.98	6.40188	13277.9	9.49386
1215	17	31	460100	17031460100	Census Tract 4601	41.7433	-87.54	3372	14.4344	2.91464	1.04094	1.8737	0	0.531965	0.421146	0.426874	0.353598	0	0.160799	0.672783	0.600873	917.975	6849.47	917.975	6.82217	0.375044	0.612409	5389.17	73.4109	116600	341.467	6572.39	81.0703	1946.01	7.57354	1108.67	7.01092
1216	17	31	450300	17031450300	Census Tract 4503	41.7419	-87.5791	3677	37.1795	9.82906	1.63818	5.62678	2.5641	0.095843	0.121331	0.0813635	0.136711	1.0731	0	0.7639	0.711153	1622.33	3868.32	1622.33	7.39162	0.0167697	0.129498	3131.2	55.9571	167900	409.756	3349.79	57.8774	847.339	6.7421	2690.17	7.89736
1217	17	31	826301	17031826301	Census Tract 8263.01	41.6153	-87.6065	3911	31.5265	10.6195	2.04646	7.74336	0.829646	0.219819	0.335314	0.0547339	0.130894	0.583516	0.160851	0.713409	0.723078	2599.98	11987.7	2599.98	7.86326	0.0901727	0.300288	1232.58	35.1081	136500	369.459	9681.09	98.3925	1400.51	7.2446	1587.08	7.36965
1218	17	31	828402	17031828402	Census Tract 8284.02	41.5683	-87.6459	4025	33.5208	14.9606	1.9685	11.4173	1.5748	0.609357	0.538293	0.278827	0.199653	0	1.24096	0.720043	0.735111	1495.99	17209.2	1495.99	7.31054	0.179137	0.423246	4596.03	67.794	139700	373.765	14972.9	122.364	1466.69	7.29077	1018.21	6.9258
1219	17	31	824108	17031824108	Census Tract 8241.08	41.5908	-87.8413	7694	31.443	11.6071	2.09942	8.37355	1.13417	0.348863	0.213029	0.417303	0.307	0.366703	0.423057	0.603491	0.651075	3406.06	23238	3406.06	8.13331	0.12897	0.359124	3006.86	54.8349	230900	480.521	8762.21	93.6067	1477.21	7.29791	1977.63	7.58965
1220	17	31	829600	17031829600	Census Tract 8296	41.4734	-87.6331	2928	18.8437	4.63954	1.49893	3.14061	0	0.405638	0.546342	0.237624	0.206853	0	0.362695	0.713884	0.657457	6393.63	27657.9	6393.63	8.76306	0.215377	0.464087	5624.26	74.9951	115000	339.116	19071.3	138.099	615.228	6.42199	1830.13	7.51214
1221	17	31	283100	17031283100	Census Tract 2831	41.8693	-87.664	2519	61.8936	26.9953	17.6839	5.7903	3.52113	0.660832	0.610174	0.418776	0.433056	1.4197	0.511509	0.674303	0.633129	1717.12	522.458	522.458	6.25854	0.0116535	0.107951	368.708	19.2018	548800	740.81	669.392	25.8726	96.9819	4.57452	11857.4	9.38071
1222	17	31	282800	17031282800	Census Tract 2828	41.8703	-87.6849	1726	72.6886	49.9469	16.5781	31.881	1.48778	0.720272	0.581795	0.606014	0.361395	0.525624	0.690629	0.765436	0.664689	1410.54	653.412	653.412	6.48221	0.0199673	0.141306	846.659	29.0974	281900	530.943	2039.12	45.1566	489.668	6.19373	10497.9	9.25893
1223	17	31	282700	17031282700	Census Tract 2827	41.8714	-87.6887	2505	46.5714	16.6429	4.85714	9.21429	2.57143	0.694541	0.409139	0.487387	0.236677	0.716479	0.0750891	0.697335	0.547525	1563.23	462.822	462.822	6.13734	0.0186883	0.136705	1159.88	34.0569	226000	475.395	2279.53	47.7444	575.205	6.35473	5702.16	8.6486
1224	17	31	281900	17031281900	Census Tract 2819	41.8792	-87.6426	4049	75.1758	26.8284	21.1674	2.74262	2.91843	0.582095	0.515468	0.51704	0.349771	0.565611	1.11981	0.851044	0.796068	313.439	434.155	313.439	5.7476	0.0223122	0.149373	39.1857	6.25985	321900	567.362	1332.97	36.5099	145.558	4.98057	9219.86	9.12912
1225	17	31	810302	17031810302	Census Tract 8103.02	42.0294	-87.6947	3182	64.8485	31.3333	6.48485	13.7576	11.0909	0.523727	0.609109	0.256095	0.437495	0	1.51538	0.665138	0.693682	1290.1	1334.82	1290.1	7.16248	0.0459746	0.214417	1685.88	41.0595	361400	601.166	2342.78	48.4023	977.561	6.88506	4069.89	8.31137
1226	17	31	810301	17031810301	Census Tract 8103.01	42.0253	-87.7016	3686	48.027	17.757	5.29595	10.2285	2.23261	0.689689	0.632534	0.506277	0.501186	0.428571	0.816686	0.712271	0.705481	1995.04	1944.76	1944.76	7.57289	0.0387977	0.196971	1408.15	37.5253	279700	528.867	1749.71	41.8295	732.582	6.59658	2134.43	7.66596
1227	17	31	810200	17031810200	Census Tract 8102	42.0228	-87.6833	5675	59.3226	30.6841	13.4809	10.6975	6.5057	0.634477	0.626184	0.429773	0.444292	2.12857	1.48869	0.724276	0.709906	1197.81	674.722	674.722	6.5143	0.132239	0.363647	2744.17	52.3848	199200	446.318	2306.43	48.0253	532.188	6.277	6421.1	8.76734
1228	17	31	300600	17031300600	Census Tract 3006	41.848	-87.7173	3458	14.6269	7.16418	1.19403	2.53731	3.43284	0.570112	0.383092	0.370147	0.0913074	0.374532	0.0696378	0.685669	0.595664	2350.78	697.052	697.052	6.54686	0.0130747	0.114345	4347.14	65.9328	182800	427.551	5575.4	74.6686	811.65	6.69907	10536.7	9.26262
1229	17	31	300500	17031300500	Census Tract 3005	41.8474	-87.7219	2888	1.97629	1.97629	0.474308	1.50198	0	0.511538	0.346118	0.140647	0.159514	0	0.323631	0.510292	0.648927	1963.3	741.382	741.382	6.60852	0.00532935	0.0730024	4697.9	68.5412	180600	424.971	5934.57	77.0362	998.998	6.90675	10655.4	9.27382
1230	17	31	292500	17031292500	Census Tract 2925	41.8552	-87.7322	4136	16.7785	5.36913	1.76174	3.60738	0	0.020141	0.251843	0	0.114918	0	0.494309	0.657187	0.627066	1626.51	178.114	178.114	5.18242	0.00163434	0.0404269	5078.77	71.2655	159600	399.5	6065.57	77.8818	1367.85	7.221	4209.31	8.34505
1231	17	31	292400	17031292400	Census Tract 2924	41.8552	-87.7224	2028	29.7539	5.81656	2.23714	3.57942	0	0.131895	0.224004	0.0115104	0.102862	0.417827	0.445448	0.571514	0.625779	2256.29	221.853	221.853	5.40202	0.00852697	0.0923416	4315.86	65.6952	173100	416.053	5570.06	74.6328	1201.24	7.09111	6133.36	8.7215
1232	17	31	806001	17031806001	Census Tract 8060.01	42.0604	-87.8491	6022	27.4325	8.56874	5.99498	2.00879	0.564972	0.616693	0.524244	0.751739	0.683518	0	0.374512	0.71329	0.648481	3797.08	8393.07	3797.08	8.24199	0.142471	0.377454	3002.14	54.7918	164500	405.586	3174.94	56.3466	672.89	6.51158	3280.46	8.09574
1233	17	31	805902	17031805902	Census Tract 8059.02	42.0329	-87.8472	6281	41.1326	12.0719	5.76467	5.56121	0.746016	0.355353	0.425257	0.612683	0.569021	0	0.055022	0.819023	0.697661	1245.6	5453.35	1245.6	7.12737	0.133731	0.365693	3924.84	62.6485	426900	653.376	3484	59.0254	1705.37	7.44154	2076.64	7.63851
1234	17	31	805901	17031805901	Census Tract 8059.01	42.035	-87.8699	3906	50.763	14.8525	7.01933	5.84944	1.98372	0.339807	0.378752	0.500976	0.546736	0	0.268507	0.674208	0.730006	1531.69	5790.32	1531.69	7.33413	0.247424	0.497417	2491.81	49.9181	267800	517.494	3985.17	63.1282	1170.79	7.06543	1039.81	6.94679
1235	17	31	804711	17031804711	Census Tract 8047.11	42.0348	-88.139	7395	42.8915	22.0461	11.3112	9.10182	1.63305	0.674719	0.572324	0.659395	0.572145	0	0.740252	0.577802	0.747721	5249.99	20600.1	5249.99	8.56598	0.186812	0.432217	6980.5	83.5494	205700	453.542	1794.66	42.3634	1066.77	6.97239	3433.02	8.1412
1236	17	31	804710	17031804710	Census Tract 8047.10	42.031	-88.1061	4512	41.234	11.1489	5.40426	4.55319	1.19149	0.395289	0.534385	0.433499	0.548113	0	0.598504	0.781121	0.684775	4751.32	17885.9	4751.32	8.46618	0.0948625	0.307998	4428.24	66.545	250100	500.1	957.12	30.9374	1893.83	7.54636	2016.66	7.6092
1237	17	31	801701	17031801701	Census Tract 8017.01	42.1265	-87.8429	3840	58.5752	18.9446	9.02375	7.01847	2.90238	0.295195	0.292623	0.365283	0.468282	0.977995	0	0.613531	0.659088	1230.68	12298.9	1230.68	7.11532	0.186527	0.431888	5794.44	76.1212	608500	780.064	812.391	28.5025	1445.7	7.27635	1771.54	7.4796
1238	17	31	801608	17031801608	Census Tract 8016.08	42.1069	-87.8307	6143	69.653	16.8909	4.63881	10.1983	2.05382	0.30935	0.330191	0.504474	0.450562	0	0.122249	0.502034	0.668811	1490.74	9971.84	1490.74	7.30703	0.152562	0.390591	6590.18	81.1799	523500	723.533	308.143	17.554	1978.89	7.59029	892.292	6.79379
1239	17	31	801607	17031801607	Census Tract 8016.07	42.0894	-87.8589	5297	59.6381	18.7962	5.613	11.5583	1.62481	0.306876	0.473349	0.444354	0.633014	0	0.269282	0.592164	0.607382	3680.47	10481.4	3680.47	8.2108	0.26796	0.517648	4408.59	66.3972	604000	777.174	663.649	25.7614	2127.86	7.66287	949.478	6.85591
1240	17	31	801606	17031801606	Census Tract 8016.06	42.1162	-87.8682	5811	52.7988	13.8048	7.98033	5.82451	0	0.223061	0.40662	0.472267	0.539653	0	0.122249	0.718473	0.638273	3546.08	12895.2	3546.08	8.1736	0.334683	0.578518	3504.3	59.1971	544100	737.631	1722.1	41.4982	2566.98	7.85049	920.153	6.82454
1241	17	31	801605	17031801605	Census Tract 8016.05	42.1316	-87.867	5459	58.5212	15.777	6.95927	7.35469	1.46303	0.320011	0.289515	0.529479	0.452786	0	0.325998	0.59838	0.735729	3097.46	14020.6	3097.46	8.03834	0.230797	0.480413	4195.58	64.7733	481800	694.118	1109.89	33.315	2664.91	7.88792	1138.79	7.03772
1242	17	31	170300	17031170300	Census Tract 1703	41.9491	-87.7968	5074	19.8571	6.35577	3.45995	1.95562	0.940203	0.349518	0.406591	0.697234	0.670076	0.488334	0.676877	0.746409	0.716121	3070.9	3818.79	3070.9	8.02973	0.0429901	0.207341	1267.09	35.5963	267200	516.914	3506.55	59.2162	724.186	6.58505	3627.15	8.1962
1243	17	31	170200	17031170200	Census Tract 1702	41.9494	-87.7815	3840	24.8255	9.32203	0.947159	4.63609	3.73878	0.434008	0.472677	0.680598	0.665369	0	0.114711	0.79746	0.710075	2885.27	2917.45	2885.27	7.96737	0.039224	0.198051	1212.55	34.8218	233900	483.632	3958.78	62.9189	705.209	6.55849	5880.16	8.67934
1244	17	31	170100	17031170100	Census Tract 1701	41.9559	-87.7948	2145	36.7647	11.7647	0	5.26961	6.4951	0.311593	0.373134	0.573025	0.684202	0	0.826801	0.66043	0.717919	3002	3162.57	3002	8.00703	0.0492432	0.221908	598.724	24.4688	190300	436.234	2902.77	53.8773	601.066	6.39871	2114.05	7.65636
1245	17	31	90200	17031090200	Census Tract 902	42.0056	-87.8132	6642	37.9291	11.6556	4.40199	5.62015	1.63344	0.170403	0.176334	0.285544	0.344005	0	0.838807	0.750382	0.697182	527.134	2609.98	527.134	6.26745	0.0712002	0.266834	3690.69	60.7511	342700	585.406	2997.28	54.7474	768.944	6.64502	4278.15	8.36128
1246	17	31	90100	17031090100	Census Tract 901	42.0153	-87.8136	3178	42.2393	18.8389	6.87204	11.9668	0	0.159717	0.280715	0.371307	0.505543	0	0	0.699903	0.668293	1486.43	3678.41	1486.43	7.30413	0.0875435	0.295878	4526.74	67.281	361200	600.999	3518.47	59.3167	938.618	6.84441	3405.77	8.13323
1247	17	31	81900	17031081900	Census Tract 819	41.898	-87.6415	1193	50.9839	8.40787	3.9356	1.9678	2.50447	0.625689	0.54353	0.147757	0.317653	1.95312	0.313873	0.762423	0.642865	1659.83	479.325	479.325	6.17238	0.0494564	0.222388	494.64	22.2405	588900	767.398	738.08	27.1676	473.457	6.16006	8660.35	9.06651
1248	17	31	240900	17031240900	Census Tract 2409	41.9047	-87.7019	963	49.6241	19.5489	1.50376	9.77444	8.27068	0.648093	0.621812	0.599975	0.519597	0	0.693021	0.682854	0.693604	1869.21	1751.21	1751.21	7.46806	0.0216727	0.147217	3850.26	62.0505	309600	556.417	4365.51	66.072	888.28	6.78929	962.624	6.86966
1249	17	31	240800	17031240800	Census Tract 2408	41.9121	-87.6995	1684	40.2542	13.5593	2.68362	8.89831	1.9774	0.558552	0.577365	0.501025	0.539857	3.207	0.897887	0.652343	0.713911	2635.98	1102.8	1102.8	7.00561	0.0209621	0.144783	3209.34	56.651	300000	547.723	3774.2	61.4346	779.05	6.65807	9973.93	9.20773
1250	17	31	240700	17031240700	Census Tract 2407	41.9121	-87.6946	1847	31.5914	11.2827	4.03801	7.24466	0	0.556019	0.583821	0.551944	0.513799	0	1.24674	0.767418	0.707499	2241.42	751.358	751.358	6.62188	0.0206068	0.143551	2924.16	54.0755	314300	560.625	3590.99	59.9249	607.933	6.41007	11134.8	9.31783
1251	17	31	240600	17031240600	Census Tract 2406	41.9121	-87.6897	1167	68.5897	29.359	14.4872	12.1795	2.69231	0.511645	0.512598	0.40566	0.421625	1.67598	0.596313	0.886933	0.713998	1849.86	487.448	487.448	6.18918	0.0231649	0.1522	2666.94	51.6425	344200	586.686	3362.91	57.9906	368.63	5.90979	7056.25	8.86167
1252	17	31	62800	17031062800	Census Tract 628	41.9362	-87.6613	3561	70.1072	19.6507	8.65423	7.82056	3.17586	0.36703	0.233685	0.278968	0.21795	1.51715	1.52013	0.619237	0.626009	2178.21	663.488	663.488	6.49751	0.011014	0.104948	953.863	30.8847	504300	710.141	680.511	26.0866	224.394	5.4134	10936.1	9.29982
1253	17	31	62700	17031062700	Census Tract 627	41.9361	-87.6661	2665	64.2857	17.1875	10.1562	3.57143	3.45982	0.248447	0.300063	0.212243	0.263428	2.05304	1.175	0.650331	0.627424	2102.3	882.861	882.861	6.78317	0.0112272	0.105958	638.222	25.263	640400	800.25	334.049	18.277	171.702	5.14576	8197.31	9.01156
1254	17	31	62600	17031062600	Census Tract 626	41.936	-87.671	2330	72.8802	17.7996	6.37702	4.55501	6.86755	0.359521	0.292721	0.433391	0.247822	3.06122	1.05987	0.640686	0.644921	2097.9	859.084	859.084	6.75587	0.0133589	0.115581	473.077	21.7503	630700	794.166	293.302	17.1261	276.89	5.62362	7060.02	8.8622
1255	17	31	62500	17031062500	Census Tract 625	41.9415	-87.6711	1335	67.7323	19.1808	5.89411	3.8961	9.39061	0.353592	0.269613	0.215508	0.266219	1.28617	1.50562	0.67988	0.571271	2707.98	247.403	247.403	5.51102	0.0149222	0.122156	1085.3	32.9439	395300	628.729	407.411	20.1844	190.766	5.25105	8291.62	9.023
1256	17	31	62400	17031062400	Census Tract 624	41.9416	-87.6663	1819	52.3372	18.8506	3.75479	6.74329	8.35249	0.280482	0.277472	0.264064	0.26266	2.15463	1.33534	0.559567	0.662404	2707.57	334.919	334.919	5.81389	0.012293	0.110874	1163.61	34.1118	595200	771.492	438.94	20.9509	251.206	5.52627	11163.5	9.32041
1257	17	31	62300	17031062300	Census Tract 623	41.9416	-87.6614	1638	79.1667	27.5	13.7037	4.62963	9.16667	0.164416	0.260363	0.1719	0.245058	0	1.98801	0.596086	0.674154	2766.51	301.907	301.907	5.71012	0.0231649	0.1522	1361.72	36.9015	743200	862.09	366.022	19.1317	330.128	5.79948	10029.7	9.21331
1258	17	31	220602	17031220602	Census Tract 2206.02	41.9293	-87.712	4547	46.51	24.0152	7.22184	8.63856	8.1548	0.580747	0.548696	0.481114	0.501912	2.03901	0.72548	0.72077	0.697376	1411.82	288.704	288.704	5.6654	0.00504512	0.071029	3400.44	58.3133	344900	587.282	2529.43	50.2934	356.77	5.87709	9782.61	9.18836
1259	17	31	210502	17031210502	Census Tract 2105.02	41.9338	-87.7221	5172	11.2864	4.12621	2.30583	1.57767	0.242718	0.521879	0.557061	0.552021	0.502366	0	1.23255	0.635255	0.690808	1104.47	937.747	937.747	6.84348	0.00341079	0.0584019	4231.5	65.05	310500	557.225	2929.33	54.1233	424.396	6.05067	14950.2	9.61248
1260	17	31	220601	17031220601	Census Tract 2206.01	41.9258	-87.7129	1506	43.038	18.5654	2.81294	4.92264	10.8298	0.556494	0.569438	0.584101	0.498381	0.610687	1.12668	0.685361	0.703548	1251.24	563.595	563.595	6.33434	0.00234492	0.0484243	3526.29	59.3826	372200	610.082	2865.42	53.5297	372.44	5.92008	7963.1	8.98257
1261	17	31	40401	17031040401	Census Tract 404.01	41.9721	-87.6861	3176	58.6168	16.3971	6.35806	5.29838	4.74066	0.539982	0.472044	0.543538	0.503809	1.89825	2.33823	0.744125	0.734191	1058.03	676.526	676.526	6.51697	0.0529382	0.230083	1845.32	42.9572	390800	625.14	1867.44	43.2139	506.375	6.22728	8232.15	9.0158
1262	17	31	833100	17031833100	Census Tract 8331	41.8791	-87.657	7086	64.7442	14.7544	7.05115	4.78908	2.9142	0.504614	0.575374	0.320583	0.423768	1.83042	0.541579	0.878109	0.702666	1421.27	407.018	407.018	6.00886	0.0144958	0.120399	487.189	22.0724	342600	585.32	149.016	12.2072	478.269	6.17017	7683.82	8.94687
1263	17	31	838100	17031838100	Census Tract 8381	41.8787	-87.6717	1851	56.6057	15.5488	6.19919	5.58943	3.76016	0.693116	0.499011	0.37355	0.301766	0.874126	0.553779	0.554411	0.69385	1803.01	385.494	385.494	5.95453	0.00582676	0.0763332	273.904	16.5501	300000	547.723	732.556	27.0658	632.211	6.44922	2251.46	7.71933
1264	17	31	840400	17031840400	Census Tract 8404	41.8338	-87.6677	3166	26.7433	12.7969	5.6705	4.5977	2.52874	0.697175	0.602453	0.677201	0.55534	0	0.114424	0.69366	0.691947	3000.63	642.621	642.621	6.46556	0.0292049	0.170894	3216.16	56.7112	220200	469.255	4573.7	67.6291	507.409	6.22932	3221.83	8.0777
1265	17	31	839200	17031839200	Census Tract 8392	41.842	-87.622	2241	59.356	23.2376	13.8381	5.48303	3.91645	0.384542	0.469056	0.30554	0.359965	0	0.334231	0.673559	0.685651	756.779	1191.29	756.779	6.62907	0.151283	0.388951	716.726	26.7717	142500	377.492	3464.79	58.8625	1123.36	7.02408	3442.88	8.14406
1266	17	31	839500	17031839500	Census Tract 8395	41.8341	-87.6193	1658	56.305	12.9032	3.07918	8.06452	1.75953	0.420117	0.37845	0.119441	0.311767	1.61476	0.0558036	0.658223	0.620079	890.238	609.967	609.967	6.4134	0.153414	0.391681	331.275	18.201	385300	620.725	4244.29	65.1482	773.891	6.65143	6315.38	8.75074
1267	17	31	834800	17031834800	Census Tract 8348	41.7836	-87.6451	1971	12.0163	5.49898	0	5.49898	0	0.021156	0.0836058	0.0153018	0.0481306	0.691563	0	0.507067	0.53648	4565.14	518.795	518.795	6.25151	0.0228807	0.151264	1767.3	42.0392	124800	353.27	2237.31	47.3002	1330.02	7.19295	3282.27	8.09629
1268	17	31	834700	17031834700	Census Tract 8347	41.7907	-87.645	1980	25.9861	10.6729	0.232019	10.4408	0	0.02995	0.171591	0.00997758	0.102971	0	0.387071	0.605536	0.565781	4695.19	1266.41	1266.41	7.14394	0.0175513	0.132481	2115.08	45.99	86000	293.258	2428.8	49.2829	1455.01	7.28277	3009.06	8.00938
1269	17	31	835100	17031835100	Census Tract 8351	41.7902	-87.6862	5395	13.4403	5.0652	1.80542	1.00301	2.25677	0.607701	0.481872	0.374041	0.29361	0	0	0.640197	0.667946	4627.68	1623.58	1623.58	7.39239	0.00852697	0.0923416	2084.23	45.6534	165300	406.571	1486.44	38.5543	961.094	6.86807	5373.98	8.58932
1270	17	31	835000	17031835000	Census Tract 8350	41.7828	-87.6861	5829	18.7643	5.32037	0.629291	4.11899	0.572082	0.540976	0.384675	0.428657	0.265458	0	0.415873	0.671882	0.633631	3858.75	1896.01	1896.01	7.54751	0.0229518	0.151498	1739.07	41.7022	122300	349.714	1176.64	34.3022	825.934	6.71651	5805.2	8.66651
1271	17	31	160501	17031160501	Census Tract 1605.01	41.9592	-87.713	4391	20.0276	5.47882	0.736648	4.74217	0	0.568894	0.592068	0.500344	0.576882	0	1.08368	0.6884	0.716064	1650.65	837.636	837.636	6.73058	0.0234492	0.153131	1845.38	42.9579	330400	574.804	1374.91	37.0798	699.857	6.55088	12718.3	9.4508
1272	17	31	823101	17031823101	Census Tract 8231.01	41.6908	-87.7928	4449	22.9566	5.86625	3.91083	1.95542	0	0.312705	0.306393	0.496582	0.455103	0	0.186916	0.740643	0.619364	252.968	11575	252.968	5.53326	0.204292	0.451987	2153.46	46.4054	197900	444.86	8011.86	89.509	397.438	5.98504	2722.99	7.90949
1273	17	31	824701	17031824701	Census Tract 8247.01	41.6282	-87.7187	3585	27.3749	11.1861	5.78977	5.39629	0	0.534895	0.449995	0.362112	0.227901	0.685976	0.602891	0.696122	0.726824	574.306	13078.9	574.306	6.35316	0.152775	0.390864	3935.63	62.7346	173200	416.173	7910.03	88.9383	977.566	6.88507	2066.49	7.63361
1274	17	31	823001	17031823001	Census Tract 8230.01	41.707	-87.7842	6427	27.7395	9.01691	3.19349	3.13087	2.69255	0.413904	0.288603	0.534935	0.480392	0	0.541588	0.665219	0.695357	498.943	9643.56	498.943	6.21249	0.0686421	0.261996	2968.86	54.4872	144900	380.657	7332.03	85.6273	765.826	6.64096	1759.71	7.4729
1275	17	31	827500	17031827500	Census Tract 8275	41.5925	-87.6385	5609	13.2584	4.32584	1.51685	2.80899	0	0.644392	0.414163	0.456725	0.161592	0.656168	0.833008	0.689712	0.68465	1874.16	14474.8	1874.16	7.53592	0.0793718	0.28173	2446.48	49.4619	101800	319.061	12503.5	111.819	1499.04	7.31258	816.602	6.70515
1276	17	31	821600	17031821600	Census Tract 8216	41.73	-87.6993	4501	32.72	10.0448	2.88414	7.16062	0	0.621433	0.436948	0.206971	0.273064	0	0.214863	0.730722	0.749551	1708.55	6184.47	1708.55	7.4434	0.129752	0.360211	3491.42	59.0882	196000	442.719	3615.56	60.1295	979.228	6.88676	1266.45	7.14397
1277	17	31	821102	17031821102	Census Tract 8211.02	41.7429	-87.7493	4064	21.7161	8.58051	1.85381	6.19703	0.529661	0.445767	0.472161	0.602277	0.505584	0	0	0.764705	0.7181	2612.87	4942.86	2612.87	7.8682	0.0120799	0.109908	2685.44	51.8212	212500	460.977	6657.9	81.5959	945.731	6.85196	2064.51	7.63265
1278	17	31	816401	17031816401	Census Tract 8164.01	41.8956	-87.8603	5489	8.03571	0.798872	0	0.798872	0	0.48407	0.460357	0.302159	0.360181	1.29475	0.197316	0.633074	0.712581	695.926	4284.24	695.926	6.54524	0.00696369	0.0834487	2670.87	51.6805	219600	468.615	3566.76	59.7223	519.579	6.25302	8327.57	9.02733
1279	17	31	816300	17031816300	Census Tract 8163	41.9042	-87.8577	4928	17.2634	5.75448	1.91816	3.23956	0.59676	0.538753	0.543266	0.532193	0.43615	0.538721	0.258949	0.757321	0.682761	1559.91	4726.12	1559.91	7.35238	0.0143537	0.119807	1832.44	42.807	179500	423.674	3686.19	60.714	494.751	6.20405	5335.39	8.58212
1280	17	31	811302	17031811302	Census Tract 8113.02	41.9161	-87.8595	3603	11.5697	2.5641	1.75109	0.813008	0	0.607907	0.534422	0.539838	0.543966	0	0.246679	0.716476	0.716452	2344.84	5693.78	2344.84	7.75997	0.0326867	0.180795	1606.75	40.0842	206800	454.753	4559.48	67.5239	947.621	6.85395	901.078	6.80359
1281	17	31	811200	17031811200	Census Tract 8112	41.9222	-87.8454	5792	21.8575	7.71648	3.49162	2.96788	1.25698	0.50726	0.441754	0.679114	0.59637	0	0.251132	0.673269	0.731816	1230.41	5263.08	1230.41	7.1151	0.168976	0.411067	965.827	31.0778	218100	467.012	4267.16	65.3235	712.179	6.56833	1689.97	7.43247
1282	17	31	811100	17031811100	Census Tract 8111	41.9271	-87.8344	6005	21.5558	5.68572	2.90534	2.37426	0.406123	0.35554	0.392697	0.688095	0.624398	0	0.253261	0.688316	0.740597	463.982	5165.63	463.982	6.13985	0.209479	0.457689	1490.46	38.6064	190400	436.348	4248.23	65.1784	524.12	6.26172	1645.69	7.40591
1283	17	31	811000	17031811000	Census Tract 8110	41.9157	-87.8197	4177	43.3267	11.4542	1.64343	7.02191	2.78884	0.377421	0.438869	0.448986	0.583392	0.917993	0.596994	0.840655	0.678789	1108.68	3482.87	1108.68	7.01093	0.177361	0.421142	1631.82	40.3958	318800	564.624	2653.82	51.5153	1225.74	7.1113	2658.36	7.88546
1284	17	31	672000	17031672000	Census Tract 6720	41.7612	-87.6711	3677	18.9282	9.80616	3.30673	5.24515	1.25428	0.039465	0.142522	0.0088388	0.126612	0	0.239234	0.684885	0.653819	2808.74	2062.93	2062.93	7.63188	0.0179777	0.134081	2083.35	45.6437	127800	357.491	2327.36	48.2427	1430.78	7.26598	3695.29	8.21481
1285	17	31	671900	17031671900	Census Tract 6719	41.7613	-87.6613	1303	13.4715	3.36788	0	3.36788	0	0.007645	0.0703375	0.08409	0.0571827	0	0.20933	0.698044	0.589574	3072.08	1969.51	1969.51	7.58554	0.0172671	0.131404	2050.14	45.2785	109500	330.908	2475.97	49.7591	919.082	6.82338	4045.7	8.30541
1286	17	31	671800	17031671800	Census Tract 6718	41.7614	-87.6564	1216	23.0769	8.83191	0	3.4188	5.4131	0.13723	0.0359307	0.0919576	0.0561151	0	0.559156	0.551388	0.595145	2920.76	2044.27	2044.27	7.6228	0.0175513	0.132481	2149.53	46.363	128200	358.05	2639.05	51.3716	783.072	6.66322	3750.24	8.22958
1287	17	31	671600	17031671600	Census Tract 6716	41.7695	-87.6615	2617	23.2269	9.75177	0	9.75177	0	0.131684	0.0655629	0.179018	0.0358841	1.67464	0	0.570509	0.587882	3910.7	1067.78	1067.78	6.97334	0.0152775	0.123602	1161.53	34.0813	100800	317.49	1649.9	40.619	1208.58	7.0972	6425.84	8.76808
1288	17	31	590700	17031590700	Census Tract 5907	41.8268	-87.6638	3141	20.176	6.02573	4.33311	1.3541	0.338524	0.614283	0.596073	0.58685	0.525211	0	0.152565	0.679829	0.708041	2907.61	1401.84	1401.84	7.24554	0.0206779	0.143798	3053.59	55.2593	248000	497.996	5003.21	70.7334	681.639	6.5245	3611.49	8.19188
1289	17	31	590600	17031590600	Census Tract 5906	41.8268	-87.6729	4132	25.6663	7.64774	3.99768	1.73812	1.91193	0.603258	0.62186	0.571994	0.553486	0.403226	0	0.696278	0.693272	3557.44	704.913	704.913	6.55807	0.025652	0.160162	3785.05	61.5227	217400	466.262	4964.32	70.4579	642.904	6.466	11868.3	9.38163
1290	17	31	590500	17031590500	Census Tract 5905	41.8267	-87.6799	1961	28.4904	12.2588	6.35641	3.97276	1.92962	0.60585	0.603682	0.613618	0.488252	0	0.0806452	0.710067	0.686155	3458.4	326.692	326.692	5.78902	0.02821	0.167958	4357.27	66.0096	226300	475.71	4989.05	70.6332	770.466	6.647	3288.09	8.09806
1291	17	31	580800	17031580800	Census Tract 5808	41.8102	-87.6866	1833	9.34579	8.72274	0	6.07477	2.64798	0.512459	0.534958	0.206993	0.308701	0	0.114524	0.596615	0.65001	5261	651.158	651.158	6.47875	0.0124352	0.111513	3834.02	61.9195	168300	410.244	3349.69	57.8765	917.531	6.82169	10001.2	9.21046
1292	17	31	440900	17031440900	Census Tract 4409	41.7287	-87.609	2858	39.357	18.4035	3.10421	15.2993	0	0.024136	0.0639237	0.0791922	0.0456671	0.932642	0.260708	0.684718	0.700593	615.222	1460.29	615.222	6.42198	0.0339658	0.184298	874.075	29.5648	150300	387.685	997.233	31.579	1445.45	7.27618	3848.33	8.25539
1293	17	31	440800	17031440800	Census Tract 4408	41.7317	-87.6033	2139	26.4834	14.3271	3.61795	3.03907	7.67004	0.011169	0.051279	0.0833763	0.0591093	0	0.509109	0.638246	0.654393	254.053	1828.24	254.053	5.53754	0.0265757	0.163021	1291.34	35.9353	140700	375.1	1268.55	35.6168	1208.59	7.09721	7664.33	8.94433
1294	17	31	440700	17031440700	Census Tract 4407	41.7348	-87.6096	1731	22.0264	10.1322	1.32159	4.69897	4.1116	0.150607	0.03785	0.0338628	0.0577484	0	0.424257	0.733344	0.662674	857.741	1260.1	857.741	6.7543	0.0270731	0.164539	1486.33	38.5529	191000	437.035	706.241	26.5752	990.046	6.89775	5285.92	8.5728
1295	17	31	440600	17031440600	Census Tract 4406	41.7327	-87.6191	2022	33.7805	17.439	7.19512	8.53659	1.70732	0.045591	0.0810263	0.0182774	0.0537896	0	0.414629	0.753121	0.671396	1482.18	555.146	555.146	6.31923	0.0235202	0.153363	1276.82	35.7326	167000	408.656	220.968	14.865	1051.39	6.95787	3033.1	8.01734
1296	17	31	827901	17031827901	Census Tract 8279.01	41.5872	-87.5721	2424	39.115	18.4956	0.442478	15.8407	2.21239	0.311185	0.427598	0.0752438	0.175742	0	0.368129	0.833589	0.697269	6422.37	15632.4	6422.37	8.76754	0.203723	0.451357	4386.1	66.2276	232700	482.39	13114.6	114.519	2357.88	7.76552	594.496	6.38771
1297	17	31	827805	17031827805	Census Tract 8278.05	41.5839	-87.6012	2869	35.3204	12.5186	2.98063	6.85544	2.68256	0.348479	0.493861	0.111649	0.204669	0	0.520327	0.680583	0.7104	4494.52	15503.3	4494.52	8.41061	0.257514	0.507459	2953.83	54.3492	185800	431.045	13175.9	114.786	2313.26	7.74641	972.589	6.87996
1298	17	31	830100	17031830100	Census Tract 8301	41.5024	-87.6878	3466	27.8626	13.9313	2.48092	7.56998	3.88041	0.548812	0.473307	0.167789	0.165863	0	0.533256	0.735504	0.707169	974.878	24999.4	974.878	6.88231	0.141121	0.375661	5155.11	71.7991	133500	365.377	14046	118.516	1601.39	7.37863	2170.24	7.68259
1299	17	31	828701	17031828701	Census Tract 8287.01	41.5431	-87.6253	3613	40.551	17.6859	10.0826	6.50138	1.10193	0.564941	0.512581	0.137359	0.222749	0	1.36926	0.813773	0.676317	4181.84	19907.7	4181.84	8.33851	0.451574	0.671993	1943.16	44.0813	164300	405.339	17764.1	133.282	2435.58	7.79794	531.92	6.27649
1300	17	31	827902	17031827902	Census Tract 8279.02	41.5848	-87.5449	4504	19.3001	5.91868	3.34534	1.74987	0.823469	0.639687	0.468782	0.310018	0.178141	0.111111	0.7271	0.700463	0.715691	5580.34	16657.1	5580.34	8.627	0.125062	0.353641	4241.45	65.1264	119200	345.254	14038.4	118.484	1967.1	7.58431	1153.23	7.05032
1301	17	31	826201	17031826201	Census Tract 8262.01	41.6049	-87.5648	3696	25.1137	10.737	2.91174	6.91538	0.909918	0.252936	0.441848	0.10669	0.233944	0	0.513426	0.677302	0.726062	4644.86	13958.1	4644.86	8.44352	0.368081	0.606697	3696	60.7948	108200	328.938	11372.2	106.641	1443.63	7.27491	610.013	6.41348
1302	17	31	828503	17031828503	Census Tract 8285.03	41.5031	-87.5595	4469	30.314	12.0773	4.16667	4.4686	3.44203	0.556623	0.51504	0.110329	0.184271	1.89251	1.10922	0.753311	0.62493	10890.9	24951.1	10890.9	9.29568	0.221275	0.470399	6933.5	83.2677	95900	309.677	22486.5	149.955	1351.7	7.20912	482.051	6.17805
1303	17	31	824107	17031824107	Census Tract 8241.07	41.6084	-87.8133	6661	39.3336	13.3943	1.69879	10.0621	1.63345	0.270052	0.277109	0.418304	0.280212	0	0.0705218	0.703035	0.737525	4406.99	20191.4	4406.99	8.39095	0.202018	0.449464	2727.25	52.2231	276100	525.452	11203.3	105.846	1583.98	7.36769	1746.92	7.46561
1304	17	31	280900	17031280900	Census Tract 2809	41.8786	-87.6851	1039	48.7342	41.7722	0	36.0759	5.6962	0.164416	0.458999	0.0726289	0.201172	0	0.17912	0.179761	0.663827	1193.07	440.444	440.444	6.08778	0.0088112	0.093868	935.722	30.5896	277200	526.498	1848.29	42.9918	931.979	6.83731	9028.27	9.10812
1305	17	31	280800	17031280800	Census Tract 2808	41.8786	-87.6889	544	25.5172	10.3448	0	10.3448	0	0.263948	0.381961	0.00782767	0.187491	0	0.143296	0.579919	0.575368	1168.2	342.872	342.872	5.83736	0.00930861	0.0964811	1243.73	35.2665	233800	483.529	2161.38	46.4906	1048.67	6.95528	2291.88	7.73713
1306	17	31	280100	17031280100	Census Tract 2801	41.8853	-87.6428	5293	66.0062	21.9724	14.2921	5.49866	2.18166	0.39906	0.493857	0.299438	0.358665	0.809838	0.96585	0.887187	0.794002	301.876	96.8598	96.8598	4.57326	0.0169118	0.130045	702.584	26.5063	358300	598.582	1459.71	38.2061	126.741	4.84215	8929.52	9.09712
[truncated: 673 more rows]
